# Supplementary material for: Efficient macrocyclization facilitated by skeleton preorganization
Source: RSC Adv. 2023 Oct 24;13(43):30269–72. doi: 10.1039/d3ra05671f (PMC10594055; doi:10.1039/d3ra05671f)
Supplement: RA-013-D3RA05671F-s002 [file RA-013-D3RA05671F-s002.cif]

# Electronic Supplementary Material (ESI) for RSC Advances.
# This journal is © The Royal Society of Chemistry 2023

####################################################################### 
# 
# This file contains crystal structure data downloaded from the 
# Cambridge Structural Database (CSD) hosted by the Cambridge 
# Crystallographic Data Centre (CCDC).
# 
# Full information about CCDC data access policies and citation 
# guidelines are available at http://www.ccdc.cam.ac.uk/access/V1 
# 
# Audit and citation data items may have been added by the CCDC. 
# Please retain this information to preserve the provenance of 
# this file and to allow appropriate attribution of the data. 
# 
#######################################################################

data_zzy10111_0m_sq
_database_code_depnum_ccdc_archive 'CCDC 2281404'
loop_
_audit_author_name
_audit_author_address
'Xiuguang Wang'
;Tianjin Normal University
China
;
_audit_update_record             
;
2023-09-10 deposited with the CCDC.	2023-10-09 downloaded from the CCDC.
;
_audit_creation_date             2023-09-08
_audit_creation_method           
;
Olex2 1.5
(compiled 2023.08.24 svn.re1ec1418 for OlexSys, GUI svn.r6817)
;
_shelx_SHELXL_version_number     2019/2
_chemical_name_common            ?
_chemical_name_systematic        ?
_chemical_formula_moiety         '2(C34 H28 N2 O4), 0.125[]'
_chemical_formula_sum            'C68 H56 N4 O8'
_chemical_formula_weight         1057.16
_chemical_melting_point          ?
loop_
_atom_type_symbol
_atom_type_description
_atom_type_scat_dispersion_real
_atom_type_scat_dispersion_imag
_atom_type_scat_source
C C 0.0181 0.0091 'International Tables Vol C Tables 4.2.6.8 and 6.1.1.4'
H H 0.0000 0.0000 'International Tables Vol C Tables 4.2.6.8 and 6.1.1.4'
N N 0.0311 0.0180 'International Tables Vol C Tables 4.2.6.8 and 6.1.1.4'
O O 0.0492 0.0322 'International Tables Vol C Tables 4.2.6.8 and 6.1.1.4'

_shelx_space_group_comment       
;
The symmetry employed for this shelxl refinement is uniquely defined
by the following loop, which should always be used as a source of
symmetry information in preference to the above space-group names.
They are only intended as comments.
;
_space_group_crystal_system      monoclinic
_space_group_IT_number           15
_space_group_name_H-M_alt        'C 1 2/c 1'
_space_group_name_Hall           '-C 2yc'
loop_
_space_group_symop_operation_xyz
'x, y, z'
'-x, y, -z+1/2'
'x+1/2, y+1/2, z'
'-x+1/2, y+1/2, -z+1/2'
'-x, -y, -z'
'x, -y, z-1/2'
'-x+1/2, -y+1/2, -z'
'x+1/2, -y+1/2, z-1/2'

_cell_length_a                   31.9126(9)
_cell_length_b                   18.7706(7)
_cell_length_c                   24.7876(8)
_cell_angle_alpha                90
_cell_angle_beta                 94.958(2)
_cell_angle_gamma                90
_cell_volume                     14792.7(8)
_cell_formula_units_Z            8
_cell_measurement_reflns_used    8759
_cell_measurement_temperature    150
_cell_measurement_theta_max      58.49
_cell_measurement_theta_min      2.73
_shelx_estimated_absorpt_T_max   ?
_shelx_estimated_absorpt_T_min   ?
_exptl_absorpt_coefficient_mu    0.502
_exptl_absorpt_correction_T_max  0.980
_exptl_absorpt_correction_T_min  0.970
_exptl_absorpt_correction_type   multi-scan
_exptl_absorpt_process_details   
;
SADABS-2016/2 (Bruker,2016/2) was used for absorption correction.
wR2(int) was 0.1056 before and 0.0810 after correction.
The Ratio of minimum to maximum transmission is 0.7839.
The \l/2 correction factor is Not present.
;
_exptl_absorpt_special_details   ?
_exptl_crystal_colour            colourless
_exptl_crystal_colour_primary    colourless
_exptl_crystal_density_diffrn    0.949
_exptl_crystal_density_meas      ?
_exptl_crystal_density_method    ?
_exptl_crystal_description       block
_exptl_crystal_F_000             4448
_exptl_crystal_size_max          0.07
_exptl_crystal_size_mid          0.05
_exptl_crystal_size_min          0.04
_exptl_transmission_factor_max   ?
_exptl_transmission_factor_min   ?
_diffrn_reflns_av_R_equivalents  0.1370
_diffrn_reflns_av_unetI/netI     0.0908
_diffrn_reflns_Laue_measured_fraction_full 0.986
_diffrn_reflns_Laue_measured_fraction_max 0.986
_diffrn_reflns_limit_h_max       35
_diffrn_reflns_limit_h_min       -34
_diffrn_reflns_limit_k_max       20
_diffrn_reflns_limit_k_min       -20
_diffrn_reflns_limit_l_max       27
_diffrn_reflns_limit_l_min       -27
_diffrn_reflns_number            46774
_diffrn_reflns_point_group_measured_fraction_full 0.986
_diffrn_reflns_point_group_measured_fraction_max 0.986
_diffrn_reflns_theta_full        59.138
_diffrn_reflns_theta_max         59.138
_diffrn_reflns_theta_min         2.734
_diffrn_ambient_temperature      150.15
_diffrn_detector_area_resol_mean ?
_diffrn_measured_fraction_theta_full 0.986
_diffrn_measured_fraction_theta_max 0.986
_diffrn_measurement_device_type  'Bruker APEX-II CCD'
_diffrn_measurement_method       '\f and \w scans'
_diffrn_radiation_type           CuK\a
_diffrn_radiation_wavelength     1.54178
_diffrn_source                   ?
_diffrn_source_current           1.2
_diffrn_source_power             0.06
_diffrn_source_voltage           50.0
_diffrn_standards_number         0
_reflns_Friedel_coverage         0.000
_reflns_Friedel_fraction_full    .
_reflns_Friedel_fraction_max     .
_reflns_number_gt                5607
_reflns_number_total             10546
_reflns_special_details          
;
 Reflections were merged by SHELXL according to the crystal
 class for the calculation of statistics and refinement.
 
 Structure factors included contributions from the .fab file.
 
 _reflns_Friedel_fraction is defined as the number of unique
 Friedel pairs measured divided by the number that would be
 possible theoretically, ignoring centric projections and
 systematic absences.
;
_reflns_threshold_expression     'I > 2\s(I)'
_computing_cell_refinement       'SAINT V8.40A (Bruker, 2019)'
_computing_data_collection       ?
_computing_data_reduction        'SAINT V8.40A (Bruker, 2019)'
_computing_molecular_graphics    'Olex2 1.5 (Dolomanov et al., 2009)'
_computing_publication_material  'Olex2 1.5 (Dolomanov et al., 2009)'
_computing_structure_refinement  'SHELXL 2019/2 (Sheldrick, 2015)'
_computing_structure_solution    'SHELXT 2014/5 (Sheldrick, 2014)'
_refine_diff_density_max         0.534
_refine_diff_density_min         -0.361
_refine_diff_density_rms         0.085
_refine_ls_extinction_coef       0.00029(7)
_refine_ls_extinction_expression Fc^*^=kFc[1+0.001xFc^2^\l^3^/sin(2\q)]^-1/4^
_refine_ls_extinction_method     'SHELXL-2019/2 (Sheldrick 2019)'
_refine_ls_goodness_of_fit_ref   1.291
_refine_ls_hydrogen_treatment    constr
_refine_ls_matrix_type           full
_refine_ls_number_parameters     730
_refine_ls_number_reflns         10546
_refine_ls_number_restraints     14
_refine_ls_R_factor_all          0.1722
_refine_ls_R_factor_gt           0.1283
_refine_ls_restrained_S_all      1.298
_refine_ls_shift/su_max          0.000
_refine_ls_shift/su_mean         0.000
_refine_ls_structure_factor_coef Fsqd
_refine_ls_weighting_details     
'w=1/[\s^2^(Fo^2^)+(0.2000P)^2^] where P=(Fo^2^+2Fc^2^)/3'
_refine_ls_weighting_scheme      calc
_refine_ls_wR_factor_gt          0.3731
_refine_ls_wR_factor_ref         0.4018
_refine_special_details          ?
_olex2_refinement_description    
;
1. Fixed Uiso
 At 1.2 times of:
  All C(H) groups, All C(H,H) groups
 At 1.5 times of:
  All C(H,H,H) groups
2. Rigid bond restraints
 N2, C33
 with sigma for 1-2 distances of 0.005 and sigma for 1-3 distances of 0.005
 C61, C62
 with sigma for 1-2 distances of 0.001 and sigma for 1-3 distances of 0.001
3. Uiso/Uaniso restraints and constraints
Uanis(C25) \\sim Ueq, Uanis(C28) \\sim Ueq: with sigma of 0.005 and sigma for
terminal atoms of 0.01
4.a Secondary CH2 refined with riding coordinates:
 C23(H23A,H23B), C65(H65A,H65B)
4.b Aromatic/amide H refined with riding coordinates:
 C19(H19), C3(H3), C01Q(H01Q), C21(H21), C14(H14), C10(H10), C32(H32), C7(H7),
 C18(H18), C30(H30), C13(H13), C25(H25), C33(H33), C31(H31), C53(H53), C36(H36),
  C56(H56), C50(H50), C64(H64), C51(H51), C47(H47), C55(H55), C40(H40),
 C61(H61), C58(H58), C44(H44), C43(H43), C57(H57)
4.c Idealised Me refined as rotating group:
 C2(H2A,H2B,H2C), C1(H1A,H1B,H1C), C27(H27A,H27B,H27C), C28(H28A,H28B,H28C),
 C34(H34A,H34B,H34C), C67(H67A,H67B,H67C), C41(H41A,H41B,H41C), C66(H66A,H66B,
 H66C)
;
_atom_sites_solution_hydrogens   geom
_atom_sites_solution_primary     dual
_atom_sites_solution_secondary   ?
loop_
_atom_site_label
_atom_site_type_symbol
_atom_site_fract_x
_atom_site_fract_y
_atom_site_fract_z
_atom_site_U_iso_or_equiv
_atom_site_adp_type
_atom_site_occupancy
_atom_site_site_symmetry_order
_atom_site_calc_flag
_atom_site_refinement_flags_posn
_atom_site_refinement_flags_adp
_atom_site_refinement_flags_occupancy
_atom_site_disorder_assembly
_atom_site_disorder_group
O2 O 0.36080(15) -0.0390(3) 0.5348(2) 0.0885(15) Uani 1 1 d . . . . .
O1 O 0.29345(15) -0.1339(3) 0.6864(2) 0.0880(14) Uani 1 1 d . . . . .
O3 O 0.3119(2) 0.3398(4) 0.2123(2) 0.129(2) Uani 1 1 d . . . . .
O4 O 0.3157(2) 0.5925(4) 0.2490(3) 0.128(2) Uani 1 1 d . . . . .
N1 N 0.30705(19) 0.2127(4) 0.4459(2) 0.0810(16) Uani 1 1 d . . . . .
C29 C 0.3240(2) 0.2613(4) 0.4885(3) 0.0760(19) Uani 1 1 d . . . . .
C11 C 0.2967(2) 0.1403(5) 0.4511(3) 0.079(2) Uani 1 1 d . . . . .
C5 C 0.3273(2) -0.0493(4) 0.5651(3) 0.0738(18) Uani 1 1 d . . . . .
C6 C 0.2899(2) -0.0173(4) 0.5435(3) 0.0775(19) Uani 1 1 d . . . . .
C15 C 0.2754(2) 0.1771(5) 0.3653(3) 0.082(2) Uani 1 1 d . . . . .
C4 C 0.2937(2) -0.0959(4) 0.6400(3) 0.0786(19) Uani 1 1 d . . . . .
C19 C 0.2610(2) 0.1881(5) 0.3093(3) 0.087(2) Uani 1 1 d . . . . .
H19 H 0.248153 0.150647 0.288072 0.105 Uiso 1 1 calc R U . . .
C3 C 0.3287(2) -0.0896(4) 0.6111(3) 0.0737(18) Uani 1 1 d . . . . .
H3 H 0.353965 -0.113478 0.623421 0.088 Uiso 1 1 calc R U . . .
C01Q C 0.2989(2) 0.3030(5) 0.3706(3) 0.088(2) Uani 1 1 d . . . . .
H01Q H 0.311056 0.341407 0.391371 0.106 Uiso 1 1 calc R U . . .
C22 C 0.2913(2) 0.5145(5) 0.3118(3) 0.092(2) Uani 1 1 d . . . . .
C21 C 0.2840(2) 0.4436(4) 0.3254(3) 0.0769(19) Uani 1 1 d . . . . .
H21 H 0.274470 0.434422 0.360001 0.092 Uiso 1 1 calc R U . . .
N2 N 0.3567(3) 0.3543(4) 0.5673(3) 0.111(2) Uani 1 1 d . U . . .
C14 C 0.2671(2) 0.0034(5) 0.4445(3) 0.090(2) Uani 1 1 d . . . . .
H14 H 0.257260 -0.044321 0.442723 0.108 Uiso 1 1 calc R U . . .
C17 C 0.2855(2) 0.3122(5) 0.3162(3) 0.082(2) Uani 1 1 d . . . . .
C10 C 0.3026(2) 0.0966(4) 0.4982(3) 0.0732(18) Uani 1 1 d . . . . .
H10 H 0.316866 0.113228 0.530995 0.088 Uiso 1 1 calc R U . . .
C32 C 0.3604(2) 0.2450(4) 0.5167(3) 0.082(2) Uani 1 1 d . . . . .
H32 H 0.375354 0.202866 0.509102 0.098 Uiso 1 1 calc R U . . .
C7 C 0.2535(3) -0.0300(5) 0.5715(3) 0.089(2) Uani 1 1 d . . . . .
H7 H 0.227311 -0.011886 0.556107 0.107 Uiso 1 1 calc R U . . .
C2 C 0.3971(2) -0.0804(5) 0.5495(4) 0.095(2) Uani 1 1 d . . . . .
H2A H 0.414748 -0.082077 0.519076 0.142 Uiso 1 1 calc R U . . .
H2B H 0.388621 -0.128876 0.558470 0.142 Uiso 1 1 calc R U . . .
H2C H 0.412918 -0.058931 0.580965 0.142 Uiso 1 1 calc R U . . .
C12 C 0.2774(2) 0.1170(5) 0.4018(3) 0.082(2) Uani 1 1 d . . . . .
C18 C 0.2665(3) 0.2552(6) 0.2874(3) 0.093(2) Uani 1 1 d . . . . .
H18 H 0.256697 0.262766 0.250559 0.111 Uiso 1 1 calc R U . . .
C16 C 0.2939(2) 0.2344(5) 0.3947(3) 0.0784(19) Uani 1 1 d . . . . .
C9 C 0.2864(2) 0.0294(5) 0.4931(3) 0.081(2) Uani 1 1 d . . . . .
C20 C 0.2896(2) 0.3860(5) 0.2923(3) 0.093(2) Uani 1 1 d . . . . .
C8 C 0.2538(2) -0.0664(4) 0.6186(3) 0.084(2) Uani 1 1 d . . . . .
C26 C 0.3032(3) 0.3982(6) 0.2423(3) 0.102(3) Uani 1 1 d . . . . .
C23 C 0.2842(2) 0.5727(5) 0.3492(3) 0.084(2) Uani 1 1 d . . . . .
H23A H 0.281604 0.617473 0.328134 0.101 Uiso 1 1 calc R U . . .
H23B H 0.309459 0.577048 0.375106 0.101 Uiso 1 1 calc R U . . .
C24 C 0.3065(2) 0.5233(6) 0.2603(4) 0.096(3) Uani 1 1 d . . . . .
C30 C 0.3029(3) 0.3216(5) 0.4987(3) 0.090(2) Uani 1 1 d . . . . .
H30 H 0.276471 0.331596 0.479600 0.108 Uiso 1 1 calc R U . . .
C13 C 0.2621(3) 0.0461(5) 0.3986(3) 0.089(2) Uani 1 1 d . . . . .
H13 H 0.248583 0.028110 0.365778 0.107 Uiso 1 1 calc R U . . .
C1 C 0.3328(2) -0.1607(5) 0.7082(3) 0.095(2) Uani 1 1 d . . . . .
H1A H 0.341290 -0.200233 0.685788 0.143 Uiso 1 1 calc R U . . .
H1B H 0.330297 -0.177691 0.745212 0.143 Uiso 1 1 calc R U . . .
H1C H 0.353888 -0.122780 0.708803 0.143 Uiso 1 1 calc R U . . .
C25 C 0.3138(3) 0.4691(6) 0.2286(4) 0.102(2) Uani 1 1 d . U . . .
H25 H 0.326476 0.477591 0.195903 0.122 Uiso 1 1 calc R U . . .
C33 C 0.3762(3) 0.2931(5) 0.5587(4) 0.105(2) Uani 1 1 d . U . . .
H33 H 0.401083 0.281150 0.580711 0.126 Uiso 1 1 calc R U . . .
C31 C 0.3197(4) 0.3667(6) 0.5357(4) 0.109(3) Uani 1 1 d . . . . .
H31 H 0.305344 0.410260 0.540719 0.131 Uiso 1 1 calc R U . . .
C27 C 0.3359(4) 0.6026(7) 0.1977(5) 0.142(4) Uani 1 1 d . . . . .
H27A H 0.315410 0.592926 0.166835 0.213 Uiso 1 1 calc R U . . .
H27B H 0.359740 0.569819 0.196849 0.213 Uiso 1 1 calc R U . . .
H27C H 0.345956 0.651816 0.195621 0.213 Uiso 1 1 calc R U . . .
C28 C 0.3235(6) 0.3503(10) 0.1573(6) 0.192(6) Uani 1 1 d . U . . .
H28A H 0.302527 0.380671 0.137367 0.289 Uiso 1 1 calc R U . . .
H28B H 0.324553 0.304015 0.139132 0.289 Uiso 1 1 calc R U . . .
H28C H 0.351159 0.373104 0.158418 0.289 Uiso 1 1 calc R U . . .
O8 O 0.58739(15) 0.1531(3) 0.17023(19) 0.0908(15) Uani 1 1 d . . . . .
O6 O 0.35232(16) 0.1571(3) 0.6223(2) 0.0930(16) Uani 1 1 d . . . . .
O5 O 0.35418(16) -0.0071(4) 0.7734(2) 0.0996(17) Uani 1 1 d . . . . .
O7 O 0.5572(2) 0.3177(3) 0.3135(3) 0.114(2) Uani 1 1 d . . . . .
N4 N 0.45964(16) 0.1147(3) 0.4673(2) 0.0740(15) Uani 1 1 d . . . . .
C49 C 0.4902(2) 0.1575(4) 0.4444(3) 0.0737(19) Uani 1 1 d . . . . .
C48 C 0.5060(2) 0.2066(4) 0.4834(3) 0.082(2) Uani 1 1 d . . . . .
C37 C 0.4160(2) 0.0172(4) 0.7321(3) 0.079(2) Uani 1 1 d . . . . .
C38 C 0.4145(2) 0.0985(4) 0.6553(3) 0.0756(18) Uani 1 1 d . . . . .
N3 N 0.4096(2) -0.0718(4) 0.3936(3) 0.0855(17) Uani 1 1 d . . . . .
C46 C 0.4573(2) 0.1340(4) 0.5217(3) 0.0770(19) Uani 1 1 d . . . . .
C45 C 0.4845(2) 0.1936(4) 0.5331(3) 0.083(2) Uani 1 1 d . . . . .
C39 C 0.3726(2) 0.1108(4) 0.6596(3) 0.082(2) Uani 1 1 d . . . . .
C42 C 0.4383(2) 0.1335(4) 0.6133(3) 0.079(2) Uani 1 1 d . . . . .
C52 C 0.5334(2) 0.2017(4) 0.3794(3) 0.082(2) Uani 1 1 d . . . . .
C63 C 0.5617(2) 0.1116(4) 0.2501(3) 0.0755(18) Uani 1 1 d . . . . .
C62 C 0.5736(2) 0.1679(5) 0.2194(3) 0.0846(19) Uani 1 1 d . U . . .
C53 C 0.50254(19) 0.1558(4) 0.3940(3) 0.0771(19) Uani 1 1 d . . . . .
H53 H 0.490017 0.122865 0.368296 0.093 Uiso 1 1 calc R U . . .
C35 C 0.3728(2) 0.0291(4) 0.7332(3) 0.0787(19) Uani 1 1 d . . . . .
C36 C 0.4356(2) 0.0545(4) 0.6930(3) 0.083(2) Uani 1 1 d . . . . .
H36 H 0.465160 0.049520 0.692263 0.100 Uiso 1 1 calc R U . . .
C56 C 0.4685(2) 0.0002(4) 0.4241(3) 0.081(2) Uani 1 1 d . . . . .
H56 H 0.498169 0.005395 0.428834 0.097 Uiso 1 1 calc R U . . .
C50 C 0.5367(3) 0.2545(4) 0.4693(4) 0.091(2) Uani 1 1 d . . . . .
H50 H 0.548288 0.288690 0.494624 0.109 Uiso 1 1 calc R U . . .
C64 C 0.5501(2) 0.1259(5) 0.3028(3) 0.0780(19) Uani 1 1 d . . . . .
H64 H 0.543172 0.086883 0.324836 0.094 Uiso 1 1 calc R U . . .
C51 C 0.5498(2) 0.2509(4) 0.4182(3) 0.083(2) Uani 1 1 d . . . . .
H51 H 0.570788 0.283246 0.408656 0.099 Uiso 1 1 calc R U . . .
C54 C 0.4416(2) 0.0528(4) 0.4424(3) 0.080(2) Uani 1 1 d . . . . .
C47 C 0.4331(2) 0.1069(4) 0.5593(3) 0.0734(18) Uani 1 1 d . . . . .
H47 H 0.413037 0.070711 0.549662 0.088 Uiso 1 1 calc R U . . .
C55 C 0.4503(2) -0.0589(5) 0.3991(3) 0.087(2) Uani 1 1 d . . . . .
H55 H 0.468445 -0.092862 0.384854 0.105 Uiso 1 1 calc R U . . .
C59 C 0.5482(2) 0.1941(4) 0.3239(3) 0.0780(19) Uani 1 1 d . . . . .
C65 C 0.5618(2) 0.0349(4) 0.2295(3) 0.084(2) Uani 1 1 d . . . . .
H65A H 0.532263 0.019161 0.221684 0.101 Uiso 1 1 calc R U . . .
H65B H 0.575241 0.033962 0.195027 0.101 Uiso 1 1 calc R U . . .
C40 C 0.3510(2) 0.0751(5) 0.6992(3) 0.084(2) Uani 1 1 d . . . . .
H40 H 0.321860 0.083151 0.701885 0.101 Uiso 1 1 calc R U . . .
C60 C 0.5594(2) 0.2493(5) 0.2901(3) 0.089(2) Uani 1 1 d . . . . .
C61 C 0.5726(2) 0.2380(5) 0.2414(3) 0.090(2) Uani 1 1 d . U . . .
H61 H 0.581454 0.277146 0.221009 0.108 Uiso 1 1 calc R U . . .
C58 C 0.3991(2) 0.0409(5) 0.4370(3) 0.086(2) Uani 1 1 d . . . . .
H58 H 0.380162 0.074206 0.450476 0.103 Uiso 1 1 calc R U . . .
C44 C 0.4870(3) 0.2239(5) 0.5838(4) 0.101(3) Uani 1 1 d . . . . .
H44 H 0.503361 0.265456 0.591926 0.121 Uiso 1 1 calc R U . . .
C43 C 0.4644(3) 0.1911(5) 0.6229(3) 0.099(3) Uani 1 1 d . . . . .
H43 H 0.467315 0.209973 0.658599 0.119 Uiso 1 1 calc R U . . .
C57 C 0.3843(3) -0.0218(6) 0.4111(4) 0.101(3) Uani 1 1 d . . . . .
H57 H 0.354773 -0.028979 0.405700 0.121 Uiso 1 1 calc R U . . .
C34 C 0.3100(2) 0.0018(7) 0.7781(4) 0.117(3) Uani 1 1 d . . . . .
H34A H 0.294672 -0.002493 0.742237 0.175 Uiso 1 1 calc R U . . .
H34B H 0.304833 0.048918 0.793194 0.175 Uiso 1 1 calc R U . . .
H34C H 0.300205 -0.035063 0.802094 0.175 Uiso 1 1 calc R U . . .
C67 C 0.6013(3) 0.2132(5) 0.1394(3) 0.099(3) Uani 1 1 d . . . . .
H67A H 0.604708 0.198047 0.102185 0.149 Uiso 1 1 calc R U . . .
H67B H 0.628221 0.230781 0.156224 0.149 Uiso 1 1 calc R U . . .
H67C H 0.580267 0.251331 0.138930 0.149 Uiso 1 1 calc R U . . .
C41 C 0.3110(3) 0.1783(6) 0.6308(4) 0.110(3) Uani 1 1 d . . . . .
H41A H 0.297485 0.198879 0.597405 0.165 Uiso 1 1 calc R U . . .
H41B H 0.311891 0.213919 0.659812 0.165 Uiso 1 1 calc R U . . .
H41C H 0.294883 0.136767 0.641216 0.165 Uiso 1 1 calc R U . . .
C66 C 0.5655(6) 0.3790(6) 0.2791(6) 0.169(6) Uani 1 1 d . . . . .
H66A H 0.543870 0.381384 0.248569 0.253 Uiso 1 1 calc R U . . .
H66B H 0.593222 0.373536 0.265289 0.253 Uiso 1 1 calc R U . . .
H66C H 0.565010 0.422953 0.300339 0.253 Uiso 1 1 calc R U . . .

loop_
_atom_site_aniso_label
_atom_site_aniso_U_11
_atom_site_aniso_U_22
_atom_site_aniso_U_33
_atom_site_aniso_U_23
_atom_site_aniso_U_13
_atom_site_aniso_U_12
O2 0.060(3) 0.120(4) 0.089(3) 0.023(3) 0.026(2) 0.021(3)
O1 0.065(3) 0.108(4) 0.093(3) 0.026(3) 0.016(2) -0.008(3)
O3 0.154(6) 0.164(6) 0.077(3) 0.022(4) 0.061(4) 0.030(5)
O4 0.097(4) 0.150(6) 0.145(5) 0.073(5) 0.057(4) 0.019(4)
N1 0.080(4) 0.092(4) 0.075(4) 0.008(3) 0.027(3) 0.011(3)
C29 0.057(4) 0.114(6) 0.059(4) 0.007(4) 0.023(3) 0.006(4)
C11 0.056(4) 0.115(6) 0.070(4) 0.006(4) 0.021(3) 0.016(4)
C5 0.054(4) 0.091(5) 0.078(4) 0.001(4) 0.019(3) -0.010(3)
C6 0.067(4) 0.098(5) 0.072(4) 0.008(4) 0.029(3) 0.008(4)
C15 0.068(4) 0.110(6) 0.073(4) 0.010(4) 0.027(4) 0.022(4)
C4 0.062(4) 0.081(4) 0.092(5) 0.010(4) 0.009(4) -0.003(3)
C19 0.066(4) 0.124(7) 0.073(5) -0.009(4) 0.018(4) 0.011(4)
C3 0.041(3) 0.104(5) 0.076(4) 0.004(4) 0.006(3) 0.004(3)
C01Q 0.062(4) 0.128(7) 0.077(5) 0.005(4) 0.021(4) 0.013(4)
C22 0.044(4) 0.134(7) 0.101(6) 0.023(5) 0.015(4) 0.009(4)
C21 0.052(4) 0.098(5) 0.084(4) 0.007(4) 0.025(3) 0.005(4)
N2 0.146(8) 0.095(5) 0.094(5) 0.004(4) 0.026(5) -0.016(4)
C14 0.075(5) 0.115(6) 0.081(5) 0.011(4) 0.019(4) 0.014(4)
C17 0.079(5) 0.108(6) 0.062(4) 0.016(4) 0.028(4) 0.028(4)
C10 0.057(4) 0.098(5) 0.068(4) 0.004(4) 0.020(3) 0.004(4)
C32 0.070(5) 0.090(5) 0.084(4) 0.002(4) 0.002(4) 0.017(4)
C7 0.071(5) 0.108(6) 0.088(5) 0.011(4) 0.004(4) 0.021(4)
C2 0.061(4) 0.112(6) 0.116(6) 0.023(5) 0.036(4) 0.019(4)
C12 0.065(4) 0.100(6) 0.084(5) 0.004(4) 0.026(4) 0.018(4)
C18 0.081(5) 0.132(8) 0.069(4) 0.008(5) 0.030(4) 0.014(5)
C16 0.062(4) 0.105(6) 0.070(4) 0.008(4) 0.017(3) 0.017(4)
C9 0.058(4) 0.110(6) 0.077(5) 0.004(4) 0.021(3) 0.009(4)
C20 0.064(4) 0.141(8) 0.077(5) 0.022(5) 0.029(4) 0.016(4)
C8 0.066(4) 0.090(5) 0.097(5) 0.010(4) 0.014(4) -0.005(4)
C26 0.088(6) 0.144(8) 0.078(5) 0.010(5) 0.029(4) 0.039(5)
C23 0.053(4) 0.112(6) 0.090(5) 0.017(4) 0.015(3) 0.003(4)
C24 0.063(5) 0.129(7) 0.100(6) 0.036(6) 0.026(4) 0.001(4)
C30 0.075(5) 0.122(6) 0.079(5) 0.004(5) 0.030(4) 0.026(5)
C13 0.079(5) 0.111(6) 0.082(5) -0.003(4) 0.024(4) 0.010(5)
C1 0.049(4) 0.130(7) 0.106(6) 0.031(5) 0.005(4) -0.001(4)
C25 0.098(4) 0.118(5) 0.092(4) 0.015(4) 0.022(3) 0.012(4)
C33 0.084(6) 0.111(6) 0.118(7) 0.014(5) 0.000(5) -0.018(4)
C31 0.118(8) 0.115(7) 0.098(6) -0.012(6) 0.024(6) 0.015(6)
C27 0.133(9) 0.151(9) 0.155(9) 0.055(8) 0.091(8) 0.019(7)
C28 0.235(10) 0.213(10) 0.137(8) 0.019(7) 0.056(8) 0.013(8)
O8 0.069(3) 0.131(4) 0.075(3) 0.010(3) 0.025(2) -0.012(3)
O6 0.070(3) 0.116(4) 0.098(3) 0.023(3) 0.036(3) 0.027(3)
O5 0.069(3) 0.154(5) 0.079(3) 0.020(3) 0.021(2) -0.016(3)
O7 0.143(5) 0.089(4) 0.116(4) 0.010(3) 0.055(4) 0.013(4)
N4 0.050(3) 0.095(4) 0.080(4) -0.001(3) 0.025(3) 0.004(3)
C49 0.049(4) 0.105(5) 0.070(4) 0.012(4) 0.023(3) 0.009(4)
C48 0.079(5) 0.092(5) 0.077(4) 0.006(4) 0.024(4) 0.009(4)
C37 0.072(5) 0.102(5) 0.065(4) -0.010(4) 0.021(3) -0.017(4)
C38 0.077(5) 0.078(4) 0.074(4) 0.006(3) 0.023(4) 0.009(4)
N3 0.066(4) 0.099(4) 0.092(4) -0.002(3) 0.009(3) -0.001(3)
C46 0.050(4) 0.095(5) 0.089(5) 0.001(4) 0.021(3) 0.010(4)
C45 0.072(5) 0.097(5) 0.083(5) -0.003(4) 0.031(4) 0.001(4)
C39 0.069(5) 0.104(5) 0.078(4) 0.010(4) 0.038(4) -0.002(4)
C42 0.071(4) 0.086(5) 0.087(5) 0.003(4) 0.040(4) -0.003(4)
C52 0.060(4) 0.086(5) 0.103(5) 0.009(4) 0.023(4) 0.007(4)
C63 0.059(4) 0.096(5) 0.073(4) 0.005(4) 0.010(3) -0.005(3)
C62 0.052(4) 0.126(5) 0.079(5) 0.020(4) 0.028(3) 0.002(4)
C53 0.041(3) 0.109(5) 0.084(5) 0.006(4) 0.022(3) 0.001(3)
C35 0.065(4) 0.097(5) 0.077(4) 0.003(4) 0.018(4) -0.012(4)
C36 0.058(4) 0.103(5) 0.091(5) -0.011(4) 0.027(4) -0.005(4)
C56 0.055(4) 0.104(6) 0.086(5) 0.009(4) 0.024(4) 0.017(4)
C50 0.083(5) 0.079(5) 0.118(6) -0.003(4) 0.050(5) -0.008(4)
C64 0.045(3) 0.107(6) 0.085(5) 0.012(4) 0.020(3) -0.007(3)
C51 0.075(5) 0.089(5) 0.088(5) 0.003(4) 0.029(4) -0.005(4)
C54 0.061(4) 0.101(5) 0.082(4) 0.011(4) 0.027(3) -0.001(4)
C47 0.054(4) 0.094(5) 0.076(4) 0.006(4) 0.024(3) 0.012(3)
C55 0.067(5) 0.105(6) 0.094(5) 0.004(4) 0.023(4) -0.014(4)
C59 0.050(4) 0.098(6) 0.089(5) 0.011(4) 0.021(3) 0.004(3)
C65 0.070(4) 0.116(6) 0.067(4) -0.003(4) 0.010(3) -0.018(4)
C40 0.057(4) 0.109(6) 0.089(5) -0.001(4) 0.022(4) 0.010(4)
C60 0.066(4) 0.130(7) 0.074(4) 0.020(5) 0.027(4) -0.004(4)
C61 0.062(4) 0.116(5) 0.094(5) 0.027(4) 0.018(4) -0.003(4)
C58 0.044(4) 0.127(7) 0.088(5) 0.018(5) 0.021(3) 0.013(4)
C44 0.094(6) 0.106(6) 0.109(6) 0.008(5) 0.041(5) 0.001(5)
C43 0.099(6) 0.112(6) 0.092(5) -0.011(5) 0.044(5) -0.018(5)
C57 0.061(5) 0.142(8) 0.100(6) 0.008(6) 0.001(4) -0.018(5)
C34 0.056(5) 0.200(10) 0.097(6) 0.017(6) 0.020(4) -0.010(5)
C67 0.103(6) 0.113(6) 0.088(5) 0.002(4) 0.042(5) -0.029(5)
C41 0.071(5) 0.157(8) 0.107(6) 0.015(6) 0.035(4) 0.008(5)
C66 0.258(17) 0.081(6) 0.176(11) 0.038(7) 0.072(11) -0.014(8)

_geom_special_details            
;
 All esds (except the esd in the dihedral angle between two l.s. planes)
 are estimated using the full covariance matrix.  The cell esds are taken
 into account individually in the estimation of esds in distances, angles
 and torsion angles; correlations between esds in cell parameters are only
 used when they are defined by crystal symmetry.  An approximate (isotropic)
 treatment of cell esds is used for estimating esds involving l.s. planes.
;
loop_
_geom_bond_atom_site_label_1
_geom_bond_atom_site_label_2
_geom_bond_distance
_geom_bond_site_symmetry_2
_geom_bond_publ_flag
O2 C5 1.371(8) . ?
O2 C2 1.414(9) . ?
O1 C4 1.355(9) . ?
O1 C1 1.415(9) . ?
O3 C26 1.366(12) . ?
O3 C28 1.456(14) . ?
O4 C24 1.366(12) . ?
O4 C27 1.489(11) . ?
N1 C29 1.463(10) . ?
N1 C11 1.405(10) . ?
N1 C16 1.363(9) . ?
C29 C32 1.340(10) . ?
C29 C30 1.352(11) . ?
C11 C10 1.424(10) . ?
C11 C12 1.393(11) . ?
C5 C6 1.402(10) . ?
C5 C3 1.365(10) . ?
C6 C7 1.424(11) . ?
C6 C9 1.522(11) . ?
C15 C19 1.439(11) . ?
C15 C12 1.443(11) . ?
C15 C16 1.400(12) . ?
C4 C3 1.383(10) . ?
C4 C8 1.445(11) . ?
C19 H19 0.9500 . ?
C19 C18 1.389(12) . ?
C3 H3 0.9500 . ?
C01Q H01Q 0.9500 . ?
C01Q C17 1.390(11) . ?
C01Q C16 1.434(12) . ?
C22 C21 1.397(12) . ?
C22 C23 1.462(12) . ?
C22 C24 1.415(11) . ?
C21 H21 0.9500 . ?
C21 C20 1.378(12) . ?
N2 C33 1.333(13) . ?
N2 C31 1.379(13) . ?
C14 H14 0.9500 . ?
C14 C9 1.392(11) . ?
C14 C13 1.389(11) . ?
C17 C18 1.394(12) . ?
C17 C20 1.517(12) . ?
C10 H10 0.9500 . ?
C10 C9 1.366(11) . ?
C32 H32 0.9500 . ?
C32 C33 1.437(12) . ?
C7 H7 0.9500 . ?
C7 C8 1.352(11) . ?
C2 H2A 0.9800 . ?
C2 H2B 0.9800 . ?
C2 H2C 0.9800 . ?
C12 C13 1.418(12) . ?
C18 H18 0.9500 . ?
C20 C26 1.369(11) . ?
C8 C23 1.513(11) 7_556 ?
C26 C25 1.420(14) . ?
C23 H23A 0.9900 . ?
C23 H23B 0.9900 . ?
C24 C25 1.319(13) . ?
C30 H30 0.9500 . ?
C30 C31 1.326(13) . ?
C13 H13 0.9500 . ?
C1 H1A 0.9800 . ?
C1 H1B 0.9800 . ?
C1 H1C 0.9800 . ?
C25 H25 0.9500 . ?
C33 H33 0.9500 . ?
C31 H31 0.9500 . ?
C27 H27A 0.9800 . ?
C27 H27B 0.9800 . ?
C27 H27C 0.9800 . ?
C28 H28A 0.9800 . ?
C28 H28B 0.9800 . ?
C28 H28C 0.9800 . ?
O8 C62 1.360(9) . ?
O8 C67 1.454(10) . ?
O6 C39 1.385(9) . ?
O6 C41 1.411(9) . ?
O5 C35 1.383(9) . ?
O5 C34 1.435(10) . ?
O7 C60 1.413(11) . ?
O7 C66 1.471(11) . ?
N4 C49 1.418(9) . ?
N4 C46 1.406(9) . ?
N4 C54 1.414(10) . ?
C49 C48 1.399(11) . ?
C49 C53 1.344(9) . ?
C48 C45 1.482(10) . ?
C48 C50 1.395(11) . ?
C37 C35 1.398(10) . ?
C37 C36 1.386(10) . ?
C37 C65 1.500(11) 5_656 ?
C38 C39 1.372(10) . ?
C38 C42 1.494(10) . ?
C38 C36 1.378(11) . ?
N3 C55 1.317(10) . ?
N3 C57 1.336(12) . ?
C46 C45 1.428(11) . ?
C46 C47 1.357(10) . ?
C45 C44 1.377(12) . ?
C39 C40 1.416(10) . ?
C42 C47 1.427(10) . ?
C42 C43 1.371(11) . ?
C52 C53 1.382(10) . ?
C52 C51 1.401(11) . ?
C52 C59 1.499(10) . ?
C63 C62 1.374(11) . ?
C63 C64 1.415(10) . ?
C63 C65 1.527(11) . ?
C62 C61 1.425(12) . ?
C53 H53 0.9500 . ?
C35 C40 1.357(11) . ?
C36 H36 0.9500 . ?
C56 H56 0.9500 . ?
C56 C54 1.408(11) . ?
C56 C55 1.373(11) . ?
C50 H50 0.9500 . ?
C50 C51 1.369(11) . ?
C64 H64 0.9500 . ?
C64 C59 1.387(11) . ?
C51 H51 0.9500 . ?
C54 C58 1.370(10) . ?
C47 H47 0.9500 . ?
C55 H55 0.9500 . ?
C59 C60 1.397(11) . ?
C65 H65A 0.9900 . ?
C65 H65B 0.9900 . ?
C40 H40 0.9500 . ?
C60 C61 1.329(11) . ?
C61 H61 0.9500 . ?
C58 H58 0.9500 . ?
C58 C57 1.403(13) . ?
C44 H44 0.9500 . ?
C44 C43 1.401(12) . ?
C43 H43 0.9500 . ?
C57 H57 0.9500 . ?
C34 H34A 0.9800 . ?
C34 H34B 0.9800 . ?
C34 H34C 0.9800 . ?
C67 H67A 0.9800 . ?
C67 H67B 0.9800 . ?
C67 H67C 0.9800 . ?
C41 H41A 0.9800 . ?
C41 H41B 0.9800 . ?
C41 H41C 0.9800 . ?
C66 H66A 0.9800 . ?
C66 H66B 0.9800 . ?
C66 H66C 0.9800 . ?

loop_
_geom_angle_atom_site_label_1
_geom_angle_atom_site_label_2
_geom_angle_atom_site_label_3
_geom_angle
_geom_angle_site_symmetry_1
_geom_angle_site_symmetry_3
_geom_angle_publ_flag
C5 O2 C2 116.2(6) . . ?
C4 O1 C1 116.2(5) . . ?
C26 O3 C28 118.8(10) . . ?
C24 O4 C27 114.4(8) . . ?
C11 N1 C29 127.6(6) . . ?
C16 N1 C29 123.3(7) . . ?
C16 N1 C11 108.7(7) . . ?
C32 C29 N1 118.9(7) . . ?
C32 C29 C30 121.1(8) . . ?
C30 C29 N1 120.0(7) . . ?
N1 C11 C10 128.1(7) . . ?
C12 C11 N1 108.1(7) . . ?
C12 C11 C10 123.7(8) . . ?
O2 C5 C6 114.2(6) . . ?
C3 C5 O2 124.4(6) . . ?
C3 C5 C6 121.4(6) . . ?
C5 C6 C7 116.6(6) . . ?
C5 C6 C9 124.0(6) . . ?
C7 C6 C9 119.4(6) . . ?
C19 C15 C12 135.1(9) . . ?
C16 C15 C19 118.5(8) . . ?
C16 C15 C12 106.4(7) . . ?
O1 C4 C3 123.3(6) . . ?
O1 C4 C8 116.3(6) . . ?
C3 C4 C8 120.2(7) . . ?
C15 C19 H19 121.1 . . ?
C18 C19 C15 117.8(8) . . ?
C18 C19 H19 121.1 . . ?
C5 C3 C4 120.7(6) . . ?
C5 C3 H3 119.7 . . ?
C4 C3 H3 119.7 . . ?
C17 C01Q H01Q 120.6 . . ?
C17 C01Q C16 118.7(8) . . ?
C16 C01Q H01Q 120.6 . . ?
C21 C22 C23 121.4(7) . . ?
C21 C22 C24 113.9(9) . . ?
C24 C22 C23 124.7(9) . . ?
C22 C21 H21 117.6 . . ?
C20 C21 C22 124.8(7) . . ?
C20 C21 H21 117.6 . . ?
C33 N2 C31 116.4(8) . . ?
C9 C14 H14 119.4 . . ?
C13 C14 H14 119.4 . . ?
C13 C14 C9 121.2(9) . . ?
C01Q C17 C18 119.0(8) . . ?
C01Q C17 C20 117.5(8) . . ?
C18 C17 C20 123.4(7) . . ?
C11 C10 H10 122.1 . . ?
C9 C10 C11 115.8(7) . . ?
C9 C10 H10 122.1 . . ?
C29 C32 H32 121.0 . . ?
C29 C32 C33 118.0(8) . . ?
C33 C32 H32 121.0 . . ?
C6 C7 H7 118.0 . . ?
C8 C7 C6 123.9(7) . . ?
C8 C7 H7 118.0 . . ?
O2 C2 H2A 109.5 . . ?
O2 C2 H2B 109.5 . . ?
O2 C2 H2C 109.5 . . ?
H2A C2 H2B 109.5 . . ?
H2A C2 H2C 109.5 . . ?
H2B C2 H2C 109.5 . . ?
C11 C12 C15 107.2(8) . . ?
C11 C12 C13 117.9(7) . . ?
C13 C12 C15 134.8(8) . . ?
C19 C18 C17 124.0(7) . . ?
C19 C18 H18 118.0 . . ?
C17 C18 H18 118.0 . . ?
N1 C16 C15 109.6(7) . . ?
N1 C16 C01Q 128.4(8) . . ?
C15 C16 C01Q 121.9(7) . . ?
C14 C9 C6 120.3(8) . . ?
C10 C9 C6 117.2(7) . . ?
C10 C9 C14 122.5(7) . . ?
C21 C20 C17 117.7(6) . . ?
C26 C20 C21 118.4(9) . . ?
C26 C20 C17 123.4(9) . . ?
C4 C8 C23 119.9(7) . 7_556 ?
C7 C8 C4 116.9(7) . . ?
C7 C8 C23 123.1(7) . 7_556 ?
O3 C26 C20 117.0(9) . . ?
O3 C26 C25 123.9(8) . . ?
C20 C26 C25 118.2(9) . . ?
C22 C23 C8 116.9(7) . 7_556 ?
C22 C23 H23A 108.1 . . ?
C22 C23 H23B 108.1 . . ?
C8 C23 H23A 108.1 7_556 . ?
C8 C23 H23B 108.1 7_556 . ?
H23A C23 H23B 107.3 . . ?
O4 C24 C22 113.0(9) . . ?
C25 C24 O4 124.1(8) . . ?
C25 C24 C22 122.7(9) . . ?
C29 C30 H30 120.4 . . ?
C31 C30 C29 119.2(8) . . ?
C31 C30 H30 120.4 . . ?
C14 C13 C12 118.8(8) . . ?
C14 C13 H13 120.6 . . ?
C12 C13 H13 120.6 . . ?
O1 C1 H1A 109.5 . . ?
O1 C1 H1B 109.5 . . ?
O1 C1 H1C 109.5 . . ?
H1A C1 H1B 109.5 . . ?
H1A C1 H1C 109.5 . . ?
H1B C1 H1C 109.5 . . ?
C26 C25 H25 119.2 . . ?
C24 C25 C26 121.5(8) . . ?
C24 C25 H25 119.2 . . ?
N2 C33 C32 121.1(9) . . ?
N2 C33 H33 119.4 . . ?
C32 C33 H33 119.4 . . ?
N2 C31 H31 118.0 . . ?
C30 C31 N2 124.0(9) . . ?
C30 C31 H31 118.0 . . ?
O4 C27 H27A 109.5 . . ?
O4 C27 H27B 109.5 . . ?
O4 C27 H27C 109.5 . . ?
H27A C27 H27B 109.5 . . ?
H27A C27 H27C 109.5 . . ?
H27B C27 H27C 109.5 . . ?
O3 C28 H28A 109.5 . . ?
O3 C28 H28B 109.5 . . ?
O3 C28 H28C 109.5 . . ?
H28A C28 H28B 109.5 . . ?
H28A C28 H28C 109.5 . . ?
H28B C28 H28C 109.5 . . ?
C62 O8 C67 116.7(7) . . ?
C39 O6 C41 117.7(6) . . ?
C35 O5 C34 119.2(6) . . ?
C60 O7 C66 117.0(7) . . ?
C49 N4 C54 124.0(6) . . ?
C46 N4 C49 109.4(6) . . ?
C46 N4 C54 125.3(6) . . ?
C48 C49 N4 108.5(6) . . ?
C53 C49 N4 128.7(7) . . ?
C53 C49 C48 122.8(7) . . ?
C49 C48 C45 107.4(7) . . ?
C50 C48 C49 118.1(7) . . ?
C50 C48 C45 134.6(8) . . ?
C35 C37 C65 120.3(6) . 5_656 ?
C36 C37 C35 116.0(7) . . ?
C36 C37 C65 123.7(7) . 5_656 ?
C39 C38 C42 122.6(7) . . ?
C39 C38 C36 118.1(7) . . ?
C36 C38 C42 119.2(7) . . ?
C55 N3 C57 117.0(7) . . ?
N4 C46 C45 108.0(6) . . ?
C47 C46 N4 130.0(7) . . ?
C47 C46 C45 122.0(7) . . ?
C46 C45 C48 106.5(7) . . ?
C44 C45 C48 134.0(8) . . ?
C44 C45 C46 119.4(7) . . ?
O6 C39 C40 122.2(6) . . ?
C38 C39 O6 117.2(6) . . ?
C38 C39 C40 120.6(7) . . ?
C47 C42 C38 118.3(7) . . ?
C43 C42 C38 124.4(7) . . ?
C43 C42 C47 117.3(7) . . ?
C53 C52 C51 117.5(7) . . ?
C53 C52 C59 118.0(7) . . ?
C51 C52 C59 124.4(7) . . ?
C62 C63 C64 118.2(7) . . ?
C62 C63 C65 122.1(7) . . ?
C64 C63 C65 119.7(6) . . ?
O8 C62 C63 117.7(8) . . ?
O8 C62 C61 123.5(7) . . ?
C63 C62 C61 118.8(7) . . ?
C49 C53 C52 120.2(7) . . ?
C49 C53 H53 119.9 . . ?
C52 C53 H53 119.9 . . ?
O5 C35 C37 115.0(7) . . ?
C40 C35 O5 122.1(7) . . ?
C40 C35 C37 122.9(7) . . ?
C37 C36 H36 118.2 . . ?
C38 C36 C37 123.6(7) . . ?
C38 C36 H36 118.2 . . ?
C54 C56 H56 121.1 . . ?
C55 C56 H56 121.1 . . ?
C55 C56 C54 117.8(7) . . ?
C48 C50 H50 120.8 . . ?
C51 C50 C48 118.5(8) . . ?
C51 C50 H50 120.8 . . ?
C63 C64 H64 118.5 . . ?
C59 C64 C63 123.1(7) . . ?
C59 C64 H64 118.5 . . ?
C52 C51 H51 118.5 . . ?
C50 C51 C52 122.9(7) . . ?
C50 C51 H51 118.5 . . ?
C56 C54 N4 118.7(6) . . ?
C58 C54 N4 122.6(7) . . ?
C58 C54 C56 118.7(8) . . ?
C46 C47 C42 119.1(7) . . ?
C46 C47 H47 120.5 . . ?
C42 C47 H47 120.5 . . ?
N3 C55 C56 124.8(8) . . ?
N3 C55 H55 117.6 . . ?
C56 C55 H55 117.6 . . ?
C64 C59 C52 117.4(6) . . ?
C64 C59 C60 116.0(7) . . ?
C60 C59 C52 126.6(8) . . ?
C37 C65 C63 114.7(6) 5_656 . ?
C37 C65 H65A 108.6 5_656 . ?
C37 C65 H65B 108.6 5_656 . ?
C63 C65 H65A 108.6 . . ?
C63 C65 H65B 108.6 . . ?
H65A C65 H65B 107.6 . . ?
C39 C40 H40 120.7 . . ?
C35 C40 C39 118.6(7) . . ?
C35 C40 H40 120.7 . . ?
C59 C60 O7 113.8(6) . . ?
C61 C60 O7 123.3(7) . . ?
C61 C60 C59 122.8(9) . . ?
C62 C61 H61 119.5 . . ?
C60 C61 C62 121.0(7) . . ?
C60 C61 H61 119.5 . . ?
C54 C58 H58 120.9 . . ?
C54 C58 C57 118.2(8) . . ?
C57 C58 H58 120.9 . . ?
C45 C44 H44 121.4 . . ?
C45 C44 C43 117.2(9) . . ?
C43 C44 H44 121.4 . . ?
C42 C43 C44 124.6(8) . . ?
C42 C43 H43 117.7 . . ?
C44 C43 H43 117.7 . . ?
N3 C57 C58 123.4(7) . . ?
N3 C57 H57 118.3 . . ?
C58 C57 H57 118.3 . . ?
O5 C34 H34A 109.5 . . ?
O5 C34 H34B 109.5 . . ?
O5 C34 H34C 109.5 . . ?
H34A C34 H34B 109.5 . . ?
H34A C34 H34C 109.5 . . ?
H34B C34 H34C 109.5 . . ?
O8 C67 H67A 109.5 . . ?
O8 C67 H67B 109.5 . . ?
O8 C67 H67C 109.5 . . ?
H67A C67 H67B 109.5 . . ?
H67A C67 H67C 109.5 . . ?
H67B C67 H67C 109.5 . . ?
O6 C41 H41A 109.5 . . ?
O6 C41 H41B 109.5 . . ?
O6 C41 H41C 109.5 . . ?
H41A C41 H41B 109.5 . . ?
H41A C41 H41C 109.5 . . ?
H41B C41 H41C 109.5 . . ?
O7 C66 H66A 109.5 . . ?
O7 C66 H66B 109.5 . . ?
O7 C66 H66C 109.5 . . ?
H66A C66 H66B 109.5 . . ?
H66A C66 H66C 109.5 . . ?
H66B C66 H66C 109.5 . . ?

loop_
_geom_torsion_atom_site_label_1
_geom_torsion_atom_site_label_2
_geom_torsion_atom_site_label_3
_geom_torsion_atom_site_label_4
_geom_torsion
_geom_torsion_site_symmetry_1
_geom_torsion_site_symmetry_2
_geom_torsion_site_symmetry_3
_geom_torsion_site_symmetry_4
_geom_torsion_publ_flag
O2 C5 C6 C7 176.1(7) . . . . ?
O2 C5 C6 C9 -4.2(11) . . . . ?
O2 C5 C3 C4 178.6(7) . . . . ?
O1 C4 C3 C5 -178.6(7) . . . . ?
O1 C4 C8 C7 -178.3(7) . . . . ?
O1 C4 C8 C23 5.9(11) . . . 7_556 ?
O3 C26 C25 C24 -176.8(9) . . . . ?
O4 C24 C25 C26 -179.4(8) . . . . ?
N1 C29 C32 C33 -179.4(7) . . . . ?
N1 C29 C30 C31 -176.9(7) . . . . ?
N1 C11 C10 C9 174.6(6) . . . . ?
N1 C11 C12 C15 -0.5(7) . . . . ?
N1 C11 C12 C13 -176.5(6) . . . . ?
C29 N1 C11 C10 -4.0(11) . . . . ?
C29 N1 C11 C12 173.4(6) . . . . ?
C29 N1 C16 C15 -173.8(6) . . . . ?
C29 N1 C16 C01Q 9.2(11) . . . . ?
C29 C32 C33 N2 -4.0(12) . . . . ?
C29 C30 C31 N2 -3.9(14) . . . . ?
C11 N1 C29 C32 58.3(9) . . . . ?
C11 N1 C29 C30 -121.9(8) . . . . ?
C11 N1 C16 C15 -0.9(8) . . . . ?
C11 N1 C16 C01Q -177.9(7) . . . . ?
C11 C10 C9 C6 -176.6(6) . . . . ?
C11 C10 C9 C14 3.1(10) . . . . ?
C11 C12 C13 C14 -0.2(10) . . . . ?
C5 C6 C7 C8 4.6(13) . . . . ?
C5 C6 C9 C14 105.9(9) . . . . ?
C5 C6 C9 C10 -74.4(9) . . . . ?
C6 C5 C3 C4 -4.6(11) . . . . ?
C6 C7 C8 C4 -2.4(13) . . . . ?
C6 C7 C8 C23 173.2(8) . . . 7_556 ?
C15 C19 C18 C17 0.7(11) . . . . ?
C15 C12 C13 C14 -174.7(7) . . . . ?
C19 C15 C12 C11 177.4(7) . . . . ?
C19 C15 C12 C13 -7.6(14) . . . . ?
C19 C15 C16 N1 -177.4(6) . . . . ?
C19 C15 C16 C01Q -0.2(10) . . . . ?
C3 C5 C6 C7 -1.0(11) . . . . ?
C3 C5 C6 C9 178.7(7) . . . . ?
C3 C4 C8 C7 -3.3(12) . . . . ?
C3 C4 C8 C23 -179.1(7) . . . 7_556 ?
C01Q C17 C18 C19 -2.0(11) . . . . ?
C01Q C17 C20 C21 -34.2(10) . . . . ?
C01Q C17 C20 C26 138.1(8) . . . . ?
C22 C21 C20 C17 172.5(7) . . . . ?
C22 C21 C20 C26 -0.2(11) . . . . ?
C22 C24 C25 C26 5.8(14) . . . . ?
C21 C22 C23 C8 -38.8(10) . . . 7_556 ?
C21 C22 C24 O4 -176.6(7) . . . . ?
C21 C22 C24 C25 -1.2(11) . . . . ?
C21 C20 C26 O3 174.6(8) . . . . ?
C21 C20 C26 C25 4.6(12) . . . . ?
C17 C01Q C16 N1 175.6(7) . . . . ?
C17 C01Q C16 C15 -1.1(10) . . . . ?
C17 C20 C26 O3 2.3(12) . . . . ?
C17 C20 C26 C25 -167.7(8) . . . . ?
C10 C11 C12 C15 177.1(6) . . . . ?
C10 C11 C12 C13 1.1(10) . . . . ?
C32 C29 C30 C31 2.9(12) . . . . ?
C7 C6 C9 C14 -74.4(10) . . . . ?
C7 C6 C9 C10 105.3(8) . . . . ?
C2 O2 C5 C6 -169.1(7) . . . . ?
C2 O2 C5 C3 7.9(11) . . . . ?
C12 C11 C10 C9 -2.5(10) . . . . ?
C12 C15 C19 C18 -176.8(7) . . . . ?
C12 C15 C16 N1 0.5(8) . . . . ?
C12 C15 C16 C01Q 177.7(6) . . . . ?
C18 C17 C20 C21 141.3(7) . . . . ?
C18 C17 C20 C26 -46.4(11) . . . . ?
C16 N1 C29 C32 -130.1(7) . . . . ?
C16 N1 C29 C30 49.6(9) . . . . ?
C16 N1 C11 C10 -176.6(6) . . . . ?
C16 N1 C11 C12 0.9(7) . . . . ?
C16 C15 C19 C18 0.4(10) . . . . ?
C16 C15 C12 C11 0.0(7) . . . . ?
C16 C15 C12 C13 175.0(8) . . . . ?
C16 C01Q C17 C18 2.1(10) . . . . ?
C16 C01Q C17 C20 177.8(6) . . . . ?
C9 C6 C7 C8 -175.1(8) . . . . ?
C9 C14 C13 C12 0.7(11) . . . . ?
C20 C17 C18 C19 -177.4(7) . . . . ?
C20 C26 C25 C24 -7.5(13) . . . . ?
C8 C4 C3 C5 6.8(11) . . . . ?
C23 C22 C21 C20 179.5(7) . . . . ?
C23 C22 C24 O4 2.3(11) . . . . ?
C23 C22 C24 C25 177.6(8) . . . . ?
C24 C22 C21 C20 -1.6(11) . . . . ?
C24 C22 C23 C8 142.4(7) . . . 7_556 ?
C30 C29 C32 C33 0.9(11) . . . . ?
C13 C14 C9 C6 177.3(7) . . . . ?
C13 C14 C9 C10 -2.3(11) . . . . ?
C1 O1 C4 C3 7.3(11) . . . . ?
C1 O1 C4 C8 -178.0(7) . . . . ?
C33 N2 C31 C30 0.9(14) . . . . ?
C31 N2 C33 C32 3.1(13) . . . . ?
C27 O4 C24 C22 173.9(8) . . . . ?
C27 O4 C24 C25 -1.4(13) . . . . ?
C28 O3 C26 C20 175.5(11) . . . . ?
C28 O3 C26 C25 -15.1(15) . . . . ?
O8 C62 C61 C60 -178.9(7) . . . . ?
O6 C39 C40 C35 178.2(7) . . . . ?
O5 C35 C40 C39 179.2(7) . . . . ?
O7 C60 C61 C62 -179.1(7) . . . . ?
N4 C49 C48 C45 0.2(8) . . . . ?
N4 C49 C48 C50 -180.0(7) . . . . ?
N4 C49 C53 C52 -179.2(7) . . . . ?
N4 C46 C45 C48 -3.9(8) . . . . ?
N4 C46 C45 C44 178.4(7) . . . . ?
N4 C46 C47 C42 176.5(7) . . . . ?
N4 C54 C58 C57 179.3(7) . . . . ?
C49 N4 C46 C45 4.2(8) . . . . ?
C49 N4 C46 C47 -178.9(7) . . . . ?
C49 N4 C54 C56 51.0(9) . . . . ?
C49 N4 C54 C58 -131.3(7) . . . . ?
C49 C48 C45 C46 2.3(8) . . . . ?
C49 C48 C45 C44 179.5(9) . . . . ?
C49 C48 C50 C51 -0.1(11) . . . . ?
C48 C49 C53 C52 2.8(11) . . . . ?
C48 C45 C44 C43 -172.9(9) . . . . ?
C48 C50 C51 C52 0.4(12) . . . . ?
C37 C35 C40 C39 2.2(12) . . . . ?
C38 C39 C40 C35 0.8(12) . . . . ?
C38 C42 C47 C46 -174.3(7) . . . . ?
C38 C42 C43 C44 179.7(8) . . . . ?
C46 N4 C49 C48 -2.7(8) . . . . ?
C46 N4 C49 C53 179.0(7) . . . . ?
C46 N4 C54 C56 -114.5(7) . . . . ?
C46 N4 C54 C58 63.2(10) . . . . ?
C46 C45 C44 C43 4.1(12) . . . . ?
C45 C48 C50 C51 179.7(8) . . . . ?
C45 C46 C47 C42 -7.0(10) . . . . ?
C45 C44 C43 C42 -3.7(14) . . . . ?
C39 C38 C42 C47 -77.6(10) . . . . ?
C39 C38 C42 C43 100.8(10) . . . . ?
C39 C38 C36 C37 5.9(12) . . . . ?
C42 C38 C39 O6 1.0(11) . . . . ?
C42 C38 C39 C40 178.5(7) . . . . ?
C42 C38 C36 C37 -177.2(7) . . . . ?
C52 C59 C60 O7 2.2(11) . . . . ?
C52 C59 C60 C61 179.4(7) . . . . ?
C63 C62 C61 C60 -1.8(11) . . . . ?
C63 C64 C59 C52 177.2(6) . . . . ?
C63 C64 C59 C60 -1.1(10) . . . . ?
C62 C63 C64 C59 3.0(10) . . . . ?
C62 C63 C65 C37 129.9(7) . . . 5_656 ?
C53 C49 C48 C45 178.6(7) . . . . ?
C53 C49 C48 C50 -1.6(11) . . . . ?
C53 C52 C51 C50 0.7(11) . . . . ?
C53 C52 C59 C64 -35.3(9) . . . . ?
C53 C52 C59 C60 142.8(8) . . . . ?
C35 C37 C36 C38 -3.0(11) . . . . ?
C36 C37 C35 O5 -178.3(7) . . . . ?
C36 C37 C35 C40 -1.1(11) . . . . ?
C36 C38 C39 O6 177.8(7) . . . . ?
C36 C38 C39 C40 -4.7(12) . . . . ?
C36 C38 C42 C47 105.6(8) . . . . ?
C36 C38 C42 C43 -76.0(11) . . . . ?
C56 C54 C58 C57 -3.1(11) . . . . ?
C50 C48 C45 C46 -177.5(9) . . . . ?
C50 C48 C45 C44 -0.3(16) . . . . ?
C64 C63 C62 O8 175.7(6) . . . . ?
C64 C63 C62 C61 -1.6(10) . . . . ?
C64 C63 C65 C37 -48.7(9) . . . 5_656 ?
C64 C59 C60 O7 -179.7(6) . . . . ?
C64 C59 C60 C61 -2.4(11) . . . . ?
C51 C52 C53 C49 -2.3(11) . . . . ?
C51 C52 C59 C64 142.6(8) . . . . ?
C51 C52 C59 C60 -39.3(11) . . . . ?
C54 N4 C49 C48 -170.2(6) . . . . ?
C54 N4 C49 C53 11.5(11) . . . . ?
C54 N4 C46 C45 171.5(6) . . . . ?
C54 N4 C46 C47 -11.7(11) . . . . ?
C54 C56 C55 N3 -3.8(12) . . . . ?
C54 C58 C57 N3 3.1(12) . . . . ?
C47 C46 C45 C48 178.9(7) . . . . ?
C47 C46 C45 C44 1.2(11) . . . . ?
C47 C42 C43 C44 -1.9(13) . . . . ?
C55 N3 C57 C58 -3.3(12) . . . . ?
C55 C56 C54 N4 -178.9(7) . . . . ?
C55 C56 C54 C58 3.4(10) . . . . ?
C59 C52 C53 C49 175.8(6) . . . . ?
C59 C52 C51 C50 -177.2(7) . . . . ?
C59 C60 C61 C62 3.9(12) . . . . ?
C65 C37 C35 O5 3.5(10) 5_656 . . . ?
C65 C37 C35 C40 -179.3(7) 5_656 . . . ?
C65 C37 C36 C38 175.1(7) 5_656 . . . ?
C65 C63 C62 O8 -2.9(10) . . . . ?
C65 C63 C62 C61 179.9(7) . . . . ?
C65 C63 C64 C59 -178.4(6) . . . . ?
C43 C42 C47 C46 7.2(11) . . . . ?
C57 N3 C55 C56 3.7(12) . . . . ?
C34 O5 C35 C37 179.8(8) . . . . ?
C34 O5 C35 C40 2.6(12) . . . . ?
C67 O8 C62 C63 -177.7(7) . . . . ?
C67 O8 C62 C61 -0.6(10) . . . . ?
C41 O6 C39 C38 -171.1(8) . . . . ?
C41 O6 C39 C40 11.4(12) . . . . ?
C66 O7 C60 C59 -175.6(10) . . . . ?
C66 O7 C60 C61 7.1(13) . . . . ?

_shelx_res_file                  
;
TITL zzy10111_0m_a.res in P-1 New:C2/c
    zzy10111_0m_sq.res
    created by SHELXL-2019/2 at 13:29:21 on 08-Sep-2023
CELL 1.54178 31.9126 18.7706 24.7876 90 94.958 90
ZERR 8 0.0009 0.0007 0.0008 0 0.002 0
LATT 7
SYMM -X,+Y,0.5-Z
SFAC C H N O
UNIT 544 448 32 64
ISOR 0.005 0.01 C25 C28
DELU 0.005 0.005 N2 C33
DELU 0.001 0.001 C61 C62

L.S. 30 0 281
PLAN  36
TEMP -123
CONF
ABIN
MORE -1
BOND $H
fmap 2
acta
SHEL 999 0.837
OMIT -8 2 6
OMIT -6 0 10
OMIT -4 2 7
OMIT -4 6 1
OMIT 0 4 0
OMIT 12 4 10
REM <olex2.extras>
REM <HklSrc "%.\\zzy10111_0m_sq.hkl">
REM </olex2.extras>

WGHT    0.200000
EXTI    0.000289
FVAR       0.09694
O2    4    0.360797   -0.039044    0.534822    11.00000    0.06046    0.11963 =
         0.08881    0.02313    0.02570    0.02114
O1    4    0.293447   -0.133881    0.686421    11.00000    0.06474    0.10791 =
         0.09304    0.02622    0.01575   -0.00811
O3    4    0.311916    0.339847    0.212310    11.00000    0.15372    0.16417 =
         0.07687    0.02215    0.06077    0.03037
O4    4    0.315652    0.592508    0.249033    11.00000    0.09703    0.14986 =
         0.14520    0.07347    0.05735    0.01926
N1    3    0.307047    0.212657    0.445859    11.00000    0.07961    0.09203 =
         0.07498    0.00843    0.02677    0.01111
C29   1    0.323967    0.261283    0.488471    11.00000    0.05739    0.11435 =
         0.05938    0.00746    0.02321    0.00624
C11   1    0.296739    0.140342    0.451147    11.00000    0.05565    0.11506 =
         0.07007    0.00593    0.02120    0.01624
C5    1    0.327329   -0.049294    0.565127    11.00000    0.05421    0.09105 =
         0.07837    0.00089    0.01861   -0.00957
C6    1    0.289876   -0.017312    0.543530    11.00000    0.06694    0.09776 =
         0.07181    0.00834    0.02931    0.00776
C15   1    0.275445    0.177144    0.365341    11.00000    0.06802    0.10973 =
         0.07304    0.01043    0.02720    0.02185
C4    1    0.293683   -0.095891    0.639951    11.00000    0.06230    0.08145 =
         0.09224    0.00972    0.00857   -0.00343
C19   1    0.261005    0.188083    0.309338    11.00000    0.06606    0.12439 =
         0.07350   -0.00902    0.01770    0.01130
AFIX  43
H19   2    0.248153    0.150647    0.288072    11.00000   -1.20000
AFIX   0
C3    1    0.328694   -0.089559    0.611110    11.00000    0.04125    0.10426 =
         0.07573    0.00446    0.00635    0.00432
AFIX  43
H3    2    0.353965   -0.113478    0.623421    11.00000   -1.20000
AFIX   0
C01Q  1    0.298862    0.302991    0.370573    11.00000    0.06187    0.12837 =
         0.07711    0.00534    0.02131    0.01287
AFIX  43
H01Q  2    0.311056    0.341407    0.391371    11.00000   -1.20000
AFIX   0
C22   1    0.291299    0.514511    0.311846    11.00000    0.04377    0.13389 =
         0.10094    0.02327    0.01475    0.00942
C21   1    0.284010    0.443610    0.325415    11.00000    0.05249    0.09819 =
         0.08353    0.00701    0.02541    0.00500
AFIX  43
H21   2    0.274470    0.434422    0.360001    11.00000   -1.20000
AFIX   0
N2    3    0.356653    0.354258    0.567291    11.00000    0.14576    0.09468 =
         0.09413    0.00373    0.02630   -0.01581
C14   1    0.267120    0.003445    0.444538    11.00000    0.07504    0.11499 =
         0.08096    0.01105    0.01943    0.01448
AFIX  43
H14   2    0.257260   -0.044321    0.442723    11.00000   -1.20000
AFIX   0
C17   1    0.285479    0.312178    0.316175    11.00000    0.07914    0.10848 =
         0.06195    0.01627    0.02835    0.02806
C10   1    0.302585    0.096638    0.498173    11.00000    0.05673    0.09754 =
         0.06790    0.00364    0.02031    0.00437
AFIX  43
H10   2    0.316866    0.113228    0.530995    11.00000   -1.20000
AFIX   0
C32   1    0.360416    0.244973    0.516659    11.00000    0.06980    0.09027 =
         0.08402    0.00241    0.00205    0.01713
AFIX  43
H32   2    0.375354    0.202866    0.509102    11.00000   -1.20000
AFIX   0
C7    1    0.253453   -0.030040    0.571490    11.00000    0.07124    0.10817 =
         0.08816    0.01111    0.00366    0.02127
AFIX  43
H7    2    0.227311   -0.011886    0.556107    11.00000   -1.20000
AFIX   0
C2    1    0.397055   -0.080409    0.549457    11.00000    0.06094    0.11204 =
         0.11609    0.02272    0.03561    0.01893
AFIX 137
H2A   2    0.414748   -0.082077    0.519076    11.00000   -1.50000
H2B   2    0.388621   -0.128876    0.558470    11.00000   -1.50000
H2C   2    0.412918   -0.058931    0.580965    11.00000   -1.50000
AFIX   0
C12   1    0.277372    0.117036    0.401758    11.00000    0.06533    0.10036 =
         0.08407    0.00391    0.02593    0.01763
C18   1    0.266486    0.255213    0.287404    11.00000    0.08141    0.13189 =
         0.06857    0.00795    0.02972    0.01367
AFIX  43
H18   2    0.256697    0.262766    0.250559    11.00000   -1.20000
AFIX   0
C16   1    0.293915    0.234408    0.394722    11.00000    0.06232    0.10464 =
         0.07029    0.00808    0.01679    0.01681
C9    1    0.286373    0.029390    0.493127    11.00000    0.05826    0.10986 =
         0.07716    0.00449    0.02096    0.00883
C20   1    0.289640    0.386037    0.292335    11.00000    0.06421    0.14150 =
         0.07729    0.02194    0.02884    0.01607
C8    1    0.253836   -0.066407    0.618615    11.00000    0.06574    0.09006 =
         0.09687    0.00974    0.01373   -0.00512
C26   1    0.303237    0.398238    0.242260    11.00000    0.08835    0.14436 =
         0.07812    0.01006    0.02932    0.03875
C23   1    0.284178    0.572654    0.349214    11.00000    0.05267    0.11180 =
         0.08999    0.01671    0.01505    0.00320
AFIX  23
H23A  2    0.281604    0.617473    0.328134    11.00000   -1.20000
H23B  2    0.309459    0.577048    0.375106    11.00000   -1.20000
AFIX   0
C24   1    0.306500    0.523283    0.260301    11.00000    0.06261    0.12889 =
         0.09966    0.03613    0.02633    0.00122
C30   1    0.302925    0.321622    0.498683    11.00000    0.07502    0.12155 =
         0.07859    0.00387    0.02966    0.02624
AFIX  43
H30   2    0.276471    0.331596    0.479600    11.00000   -1.20000
AFIX   0
C13   1    0.262060    0.046119    0.398647    11.00000    0.07859    0.11080 =
         0.08162   -0.00256    0.02380    0.00975
AFIX  43
H13   2    0.248583    0.028110    0.365778    11.00000   -1.20000
AFIX   0
C1    1    0.332751   -0.160707    0.708232    11.00000    0.04924    0.12973 =
         0.10613    0.03129    0.00536   -0.00127
AFIX 137
H1A   2    0.341290   -0.200233    0.685788    11.00000   -1.50000
H1B   2    0.330297   -0.177691    0.745212    11.00000   -1.50000
H1C   2    0.353888   -0.122780    0.708803    11.00000   -1.50000
AFIX   0
C25   1    0.313826    0.469064    0.228611    11.00000    0.09787    0.11848 =
         0.09187    0.01541    0.02229    0.01229
AFIX  43
H25   2    0.326476    0.477591    0.195903    11.00000   -1.20000
AFIX   0
C33   1    0.376236    0.293118    0.558685    11.00000    0.08439    0.11093 =
         0.11832    0.01365   -0.00038   -0.01800
AFIX  43
H33   2    0.401083    0.281150    0.580711    11.00000   -1.20000
AFIX   0
C31   1    0.319684    0.366729    0.535689    11.00000    0.11786    0.11519 =
         0.09790   -0.01215    0.02448    0.01478
AFIX  43
H31   2    0.305344    0.410260    0.540719    11.00000   -1.20000
AFIX   0
C27   1    0.335921    0.602632    0.197700    11.00000    0.13269    0.15133 =
         0.15519    0.05479    0.09141    0.01860
AFIX 137
H27A  2    0.315410    0.592926    0.166835    11.00000   -1.50000
H27B  2    0.359740    0.569819    0.196849    11.00000   -1.50000
H27C  2    0.345956    0.651816    0.195621    11.00000   -1.50000
AFIX   0
C28   1    0.323485    0.350260    0.157311    11.00000    0.23491    0.21279 =
         0.13667    0.01863    0.05569    0.01259
AFIX 137
H28A  2    0.302527    0.380671    0.137367    11.00000   -1.50000
H28B  2    0.324553    0.304015    0.139132    11.00000   -1.50000
H28C  2    0.351159    0.373104    0.158418    11.00000   -1.50000
AFIX   0

O8    4    0.587385    0.153084    0.170231    11.00000    0.06891    0.13110 =
         0.07548    0.00965    0.02468   -0.01173
O6    4    0.352325    0.157086    0.622335    11.00000    0.06991    0.11571 =
         0.09827    0.02276    0.03621    0.02725
O5    4    0.354185   -0.007095    0.773444    11.00000    0.06876    0.15396 =
         0.07878    0.02022    0.02119   -0.01610
O7    4    0.557228    0.317693    0.313550    11.00000    0.14312    0.08889 =
         0.11614    0.01017    0.05460    0.01263
N4    3    0.459637    0.114670    0.467264    11.00000    0.05030    0.09548 =
         0.07957   -0.00065    0.02455    0.00432
C49   1    0.490157    0.157526    0.444425    11.00000    0.04904    0.10519 =
         0.07009    0.01226    0.02305    0.00908
C48   1    0.506026    0.206640    0.483447    11.00000    0.07945    0.09172 =
         0.07733    0.00599    0.02381    0.00945
C37   1    0.416006    0.017250    0.732104    11.00000    0.07233    0.10228 =
         0.06536   -0.00985    0.02056   -0.01698
C38   1    0.414505    0.098456    0.655301    11.00000    0.07671    0.07844 =
         0.07447    0.00634    0.02328    0.00934
N3    3    0.409612   -0.071849    0.393590    11.00000    0.06585    0.09928 =
         0.09177   -0.00171    0.00856   -0.00132
C46   1    0.457280    0.133971    0.521733    11.00000    0.04959    0.09496 =
         0.08900    0.00091    0.02130    0.01018
C45   1    0.484451    0.193551    0.533087    11.00000    0.07209    0.09698 =
         0.08306   -0.00318    0.03142    0.00126
C39   1    0.372551    0.110819    0.659564    11.00000    0.06865    0.10442 =
         0.07835    0.01025    0.03816   -0.00213
C42   1    0.438349    0.133526    0.613343    11.00000    0.07096    0.08617 =
         0.08708    0.00278    0.03993   -0.00272
C52   1    0.533444    0.201733    0.379368    11.00000    0.05986    0.08593 =
         0.10346    0.00921    0.02298    0.00658
C63   1    0.561707    0.111595    0.250087    11.00000    0.05892    0.09551 =
         0.07280    0.00465    0.00963   -0.00510
C62   1    0.573559    0.167913    0.219401    11.00000    0.05217    0.12613 =
         0.07930    0.02023    0.02824    0.00181
C53   1    0.502540    0.155775    0.393975    11.00000    0.04097    0.10935 =
         0.08401    0.00642    0.02211    0.00143
AFIX  43
H53   2    0.490017    0.122865    0.368296    11.00000   -1.20000
AFIX   0
C35   1    0.372846    0.029150    0.733230    11.00000    0.06451    0.09696 =
         0.07682    0.00301    0.01818   -0.01192
C36   1    0.435596    0.054528    0.693048    11.00000    0.05831    0.10347 =
         0.09061   -0.01094    0.02678   -0.00510
AFIX  43
H36   2    0.465160    0.049520    0.692263    11.00000   -1.20000
AFIX   0
C56   1    0.468468    0.000192    0.424073    11.00000    0.05535    0.10439 =
         0.08588    0.00864    0.02432    0.01716
AFIX  43
H56   2    0.498169    0.005395    0.428834    11.00000   -1.20000
AFIX   0
C50   1    0.536706    0.254452    0.469337    11.00000    0.08326    0.07917 =
         0.11785   -0.00307    0.04963   -0.00803
AFIX  43
H50   2    0.548288    0.288690    0.494624    11.00000   -1.20000
AFIX   0
C64   1    0.550058    0.125883    0.302827    11.00000    0.04479    0.10664 =
         0.08507    0.01248    0.01969   -0.00704
AFIX  43
H64   2    0.543172    0.086883    0.324836    11.00000   -1.20000
AFIX   0
C51   1    0.549751    0.250921    0.418215    11.00000    0.07466    0.08905 =
         0.08795    0.00260    0.02861   -0.00496
AFIX  43
H51   2    0.570788    0.283246    0.408656    11.00000   -1.20000
AFIX   0
C54   1    0.441613    0.052803    0.442352    11.00000    0.06058    0.10060 =
         0.08152    0.01092    0.02713   -0.00084
C47   1    0.433130    0.106887    0.559259    11.00000    0.05401    0.09354 =
         0.07581    0.00567    0.02371    0.01225
AFIX  43
H47   2    0.413037    0.070711    0.549662    11.00000   -1.20000
AFIX   0
C55   1    0.450322   -0.058869    0.399144    11.00000    0.06668    0.10468 =
         0.09376    0.00417    0.02324   -0.01432
AFIX  43
H55   2    0.468445   -0.092862    0.384854    11.00000   -1.20000
AFIX   0
C59   1    0.548226    0.194142    0.323872    11.00000    0.04955    0.09825 =
         0.08872    0.01072    0.02100    0.00387
C65   1    0.561764    0.034929    0.229525    11.00000    0.06996    0.11565 =
         0.06680   -0.00320    0.00999   -0.01812
AFIX  23
H65A  2    0.532263    0.019161    0.221684    11.00000   -1.20000
H65B  2    0.575241    0.033962    0.195027    11.00000   -1.20000
AFIX   0
C40   1    0.350995    0.075109    0.699188    11.00000    0.05709    0.10926 =
         0.08875   -0.00057    0.02249    0.00989
AFIX  43
H40   2    0.321860    0.083151    0.701885    11.00000   -1.20000
AFIX   0
C60   1    0.559402    0.249323    0.290117    11.00000    0.06643    0.13026 =
         0.07388    0.01995    0.02746   -0.00362
C61   1    0.572567    0.237969    0.241439    11.00000    0.06196    0.11635 =
         0.09360    0.02702    0.01795   -0.00328
AFIX  43
H61   2    0.581454    0.277146    0.221009    11.00000   -1.20000
AFIX   0
C58   1    0.399103    0.040908    0.437001    11.00000    0.04403    0.12684 =
         0.08834    0.01824    0.02113    0.01283
AFIX  43
H58   2    0.380162    0.074206    0.450476    11.00000   -1.20000
AFIX   0
C44   1    0.486985    0.223948    0.583803    11.00000    0.09389    0.10584 =
         0.10941    0.00837    0.04107    0.00100
AFIX  43
H44   2    0.503361    0.265456    0.591926    11.00000   -1.20000
AFIX   0
C43   1    0.464390    0.191068    0.622921    11.00000    0.09900    0.11222 =
         0.09194   -0.01129    0.04431   -0.01769
AFIX  43
H43   2    0.467315    0.209973    0.658599    11.00000   -1.20000
AFIX   0
C57   1    0.384304   -0.021772    0.411085    11.00000    0.06085    0.14182 =
         0.09982    0.00841    0.00110   -0.01799
AFIX  43
H57   2    0.354773   -0.028979    0.405700    11.00000   -1.20000
AFIX   0
C34   1    0.309966    0.001770    0.778112    11.00000    0.05597    0.19965 =
         0.09687    0.01720    0.02041   -0.01036
AFIX 137
H34A  2    0.294672   -0.002493    0.742237    11.00000   -1.50000
H34B  2    0.304833    0.048918    0.793194    11.00000   -1.50000
H34C  2    0.300205   -0.035063    0.802094    11.00000   -1.50000
AFIX   0
C67   1    0.601277    0.213210    0.139378    11.00000    0.10315    0.11268 =
         0.08830    0.00203    0.04244   -0.02948
AFIX 137
H67A  2    0.604708    0.198047    0.102185    11.00000   -1.50000
H67B  2    0.628221    0.230781    0.156224    11.00000   -1.50000
H67C  2    0.580267    0.251331    0.138930    11.00000   -1.50000
AFIX   0
C41   1    0.310989    0.178281    0.630842    11.00000    0.07125    0.15708 =
         0.10661    0.01454    0.03471    0.00848
AFIX 137
H41A  2    0.297485    0.198879    0.597405    11.00000   -1.50000
H41B  2    0.311891    0.213919    0.659812    11.00000   -1.50000
H41C  2    0.294883    0.136767    0.641216    11.00000   -1.50000
AFIX   0
C66   1    0.565525    0.379011    0.279057    11.00000    0.25788    0.08116 =
         0.17632    0.03842    0.07220   -0.01411
AFIX 137
H66A  2    0.543870    0.381384    0.248569    11.00000   -1.50000
H66B  2    0.593222    0.373536    0.265289    11.00000   -1.50000
H66C  2    0.565010    0.422953    0.300339    11.00000   -1.50000
AFIX   0
HKLF 4 1 -1 -1 0 1 -1 0 0 0 1


REM  zzy10111_0m_a.res in P-1 New:C2/c
REM wR2 = 0.4018, GooF = S = 1.291, Restrained GooF = 1.298 for all data
REM R1 = 0.1283 for 5607 Fo > 4sig(Fo) and 0.1722 for all 10546 data
REM 730 parameters refined using 14 restraints

END

WGHT      0.2000      0.0000

REM Highest difference peak  0.534,  deepest hole -0.361,  1-sigma level  0.085
Q1    1   0.1753  0.2806  0.2008  11.00000  0.05    0.53
Q2    1   0.6024  0.3022  0.6442  11.00000  0.05    0.46
Q3    1   0.3004  0.4347  0.2128  11.00000  0.05    0.40
Q4    1   0.5401  0.1945  0.7124  11.00000  0.05    0.39
Q5    1   0.3998  0.5245  0.4421  11.00000  0.05    0.33
Q6    1   0.6039  0.4446  0.1501  11.00000  0.05    0.33
Q7    1   0.4184  0.2041  0.7813  11.00000  0.05    0.31
Q8    1   0.3286  0.0667  0.7398  11.00000  0.05    0.31
Q9    1   0.3419 -0.2013  0.4319  11.00000  0.05    0.31
Q10   1   0.3279  0.5749  0.3172  11.00000  0.05    0.30
Q11   1   0.3929 -0.2138  0.3351  11.00000  0.05    0.30
Q12   1   0.5598  0.3158  0.2582  11.00000  0.05    0.30
Q13   1   0.5783  0.3876  0.2271  11.00000  0.05    0.29
Q14   1   0.5255  0.3760  0.1283  11.00000  0.05    0.29
Q15   1   0.3540  0.4380  0.0427  11.00000  0.05    0.29
Q16   1   0.2845  0.3426  0.1425  11.00000  0.05    0.28
Q17   1   0.5302  0.2804  0.2933  11.00000  0.05    0.27
Q18   1   0.2219 -0.0684  0.5718  11.00000  0.05    0.27
Q19   1   0.3430  0.2588  0.6206  11.00000  0.05    0.27
Q20   1   0.4476  0.2750  0.7627  11.00000  0.05    0.27
Q21   1   0.3906  0.5143  0.5357  11.00000  0.05    0.27
Q22   1   0.4359  0.5553  0.2700  11.00000  0.05    0.26
Q23   1   0.2434 -0.0362  0.4894  11.00000  0.05    0.26
Q24   1   0.5694  0.2919  0.2103  11.00000  0.05    0.26
Q25   1   0.5885  0.3673  0.0457  11.00000  0.05    0.26
Q26   1   0.4526  0.3785  0.6703  11.00000  0.05    0.25
Q27   1   0.3820  0.3821  0.5555  11.00000  0.05    0.25
Q28   1   0.4403  0.2946  0.7405  11.00000  0.05    0.25
Q29   1   0.4029  0.7368  0.2168  11.00000  0.05    0.25
Q30   1   0.2663  0.1839  0.4214  11.00000  0.05    0.25
Q31   1   0.4297  0.1806  0.6639  11.00000  0.05    0.25
Q32   1   0.5506  0.5393  0.3290  11.00000  0.05    0.25
Q33   1   0.5677  0.4603  0.4311  11.00000  0.05    0.25
Q34   1   0.6088  0.1181  0.1873  11.00000  0.05    0.24
Q35   1   0.2577  0.6339  0.2963  11.00000  0.05    0.24
Q36   1   0.6017  0.3998  0.5533  11.00000  0.05    0.24
;
_shelx_res_checksum              44399
_shelx_fab_file                  
;
    1    1    0    809.80      0.00
    2    2    0    368.11      0.00
    3    3    0   -133.34      0.00
    4    4    0   -196.01      0.00
    5    5    0   -129.28      0.00
    6    6    0    -14.85      0.00
    7    7    0      1.81      0.00
    8    8    0     29.27      0.00
    9    9    0     30.45      0.00
   10   10    0     11.51      0.00
   11   11    0     -0.46      0.00
   12   12    0     -4.26      0.00
   13   13    0      2.01      0.00
   14   14    0      0.87      0.00
   15   15    0     -1.03      0.00
   16   16    0     -2.73      0.00
   17   17    0     -5.37      0.00
   16   18    0     -1.07      0.00
   15   17    0      2.41      0.00
   14   16    0      0.02      0.00
   13   15    0      1.05      0.00
   12   14    0      6.04      0.00
   11   13    0     -0.03      0.00
   10   12    0      0.22      0.00
    9   11    0      6.47      0.00
    8   10    0      4.41      0.00
    7    9    0     20.57      0.00
    6    8    0     26.75      0.00
    5    7    0     22.89      0.00
    4    6    0    -51.87      0.00
    3    5    0    -56.80      0.00
    2    4    0   -157.08      0.00
    1    3    0    149.60      0.00
    0    2    0    -81.47      0.00
    2    0    0    448.12      0.00
    3    1    0    190.40      0.00
    4    2    0     40.26      0.00
    5    3    0    -64.50      0.00
    6    4    0   -124.42      0.00
    7    5    0    -57.49      0.00
    8    6    0    -39.80      0.00
    9    7    0    -48.89      0.00
   10    8    0     -5.50      0.00
   11    9    0     -6.91      0.00
   12   10    0    -12.35      0.00
   13   11    0     -5.86      0.00
   14   12    0      3.64      0.00
   15   13    0      8.81      0.00
   16   14    0      9.55      0.00
   17   15    0     10.16      0.00
   18   16    0      0.49      0.00
   19   17    0      3.75      0.00
   14   18    0     -1.43      0.00
   13   17    0     -4.61      0.00
   12   16    0     -5.62      0.00
   11   15    0     -2.72      0.00
   10   14    0     -1.37      0.00
    9   13    0     -3.09      0.00
    8   12    0      6.89      0.00
    7   11    0     12.17      0.00
    6   10    0      5.70      0.00
    5    9    0     13.47      0.00
    4    8    0     15.65      0.00
    3    7    0    -74.86      0.00
    2    6    0    -59.94      0.00
    1    5    0   -200.91      0.00
    0    4    0     39.32      0.00
    4    0    0   -221.66      0.00
    5    1    0   -176.99      0.00
    6    2    0    -69.92      0.00
    7    3    0    -26.51      0.00
    8    4    0      3.59      0.00
    9    5    0     74.72      0.00
   10    6    0     11.56      0.00
   11    7    0     22.49      0.00
   12    8    0     19.52      0.00
   13    9    0    -11.04      0.00
   14   10    0    -14.05      0.00
   15   11    0      1.22      0.00
   16   12    0      7.05      0.00
   17   13    0     -6.70      0.00
   18   14    0      1.19      0.00
   19   15    0     -1.04      0.00
   20   16    0      0.76      0.00
   13   19    0     -1.12      0.00
   12   18    0     -1.22      0.00
   11   17    0      1.38      0.00
   10   16    0     -4.18      0.00
    9   15    0     -6.01      0.00
    8   14    0     -9.44      0.00
    7   13    0     -5.30      0.00
    6   12    0     14.50      0.00
    5   11    0      2.91      0.00
    4   10    0     -7.40      0.00
    3    9    0     10.35      0.00
    2    8    0    -40.80      0.00
    1    7    0      0.33      0.00
    0    6    0    -49.91      0.00
    6    0    0   -120.79      0.00
    7    1    0    -52.43      0.00
    9    3    0   -105.21      0.00
   10    4    0     -3.41      0.00
   11    5    0     -2.67      0.00
   12    6    0    -10.33      0.00
   13    7    0     22.95      0.00
   14    8    0      5.22      0.00
   15    9    0     -9.41      0.00
   16   10    0    -16.21      0.00
   17   11    0     15.01      0.00
   18   12    0     14.83      0.00
   19   13    0      1.97      0.00
   20   14    0     -7.15      0.00
   21   15    0     -1.99      0.00
   22   16    0      8.92      0.00
   11   19    0      1.38      0.00
   10   18    0      0.97      0.00
    9   17    0      2.20      0.00
    8   16    0     -0.31      0.00
    7   15    0      4.46      0.00
    6   14    0     -5.65      0.00
    5   13    0      4.33      0.00
    4   12    0     13.26      0.00
    2   10    0      5.45      0.00
    1    9    0    -51.96      0.00
    0    8    0    -89.28      0.00
    8    0    0    -12.51      0.00
    9    1    0     46.97      0.00
   10    2    0    -26.37      0.00
   11    3    0    -18.75      0.00
   12    4    0     26.95      0.00
   13    5    0    -10.88      0.00
   14    6    0     19.31      0.00
   15    7    0     -5.40      0.00
   16    8    0      3.60      0.00
   17    9    0    -20.47      0.00
   18   10    0    -12.58      0.00
   19   11    0      3.08      0.00
   20   12    0      8.86      0.00
   21   13    0      5.75      0.00
   22   14    0      4.25      0.00
   23   15    0      2.21      0.00
   10   20    0      4.24      0.00
    9   19    0     -8.75      0.00
    8   18    0     -5.79      0.00
    7   17    0    -10.30      0.00
    6   16    0     -2.50      0.00
    5   15    0     -0.96      0.00
    4   14    0     -3.29      0.00
    3   13    0      4.86      0.00
    2   12    0    -39.53      0.00
    1   11    0    -28.01      0.00
    0   10    0     -6.39      0.00
    8    2    0    -17.73      0.00
   10    0    0      3.74      0.00
   11    1    0    -26.01      0.00
   12    2    0    -92.87      0.00
   13    3    0     -0.27      0.00
   14    4    0    -27.84      0.00
   15    5    0     37.06      0.00
   16    6    0     10.13      0.00
   17    7    0      3.66      0.00
   18    8    0    -20.67      0.00
   19    9    0     -6.35      0.00
   20   10    0      4.86      0.00
   21   11    0      5.90      0.00
   22   12    0     -1.64      0.00
   23   13    0      7.03      0.00
   24   14    0      3.55      0.00
    8   20    0     -0.33      0.00
    7   19    0     -4.42      0.00
    6   18    0     -0.74      0.00
    5   17    0     -3.56      0.00
    4   16    0     -2.33      0.00
    3   15    0     -5.41      0.00
    2   14    0      0.64      0.00
    1   13    0     -8.93      0.00
    0   12    0    -31.48      0.00
   12    0    0     57.77      0.00
   13    1    0    -25.92      0.00
   14    2    0     76.16      0.00
   15    3    0     -0.23      0.00
   16    4    0     13.81      0.00
   17    5    0     -0.17      0.00
   18    6    0     -7.91      0.00
   19    7    0    -27.75      0.00
   20    8    0    -16.07      0.00
   21    9    0      8.25      0.00
   22   10    0     11.83      0.00
   23   11    0     -0.54      0.00
   24   12    0      1.33      0.00
   25   13    0      6.91      0.00
    6   20    0     -7.28      0.00
    5   19    0      5.70      0.00
    4   18    0      7.97      0.00
    3   17    0      8.32      0.00
    2   16    0     12.47      0.00
    1   15    0     -1.70      0.00
    0   14    0     -1.56      0.00
    3   11    0    -11.14      0.00
   14    0    0   -131.59      0.00
   15    1    0     -9.84      0.00
   16    2    0     26.31      0.00
   17    3    0     15.86      0.00
   18    4    0     19.43      0.00
   19    5    0     14.35      0.00
   20    6    0      0.39      0.00
   21    7    0    -19.96      0.00
   22    8    0     -6.55      0.00
   23    9    0     -6.47      0.00
   24   10    0      5.15      0.00
   25   11    0     -0.32      0.00
   26   12    0      3.97      0.00
   27   13    0     -3.21      0.00
    4   20    0      0.70      0.00
    3   19    0     -0.14      0.00
    2   18    0     -3.95      0.00
    1   17    0      7.71      0.00
    0   16    0      5.88      0.00
   16    0    0    -54.23      0.00
   17    1    0     -5.63      0.00
   18    2    0    -20.95      0.00
   19    3    0    -10.35      0.00
   20    4    0      3.29      0.00
   21    5    0     18.25      0.00
   22    6    0     11.30      0.00
   23    7    0     21.29      0.00
   24    8    0     -7.37      0.00
   25    9    0    -10.77      0.00
   26   10    0     -1.73      0.00
   27   11    0      4.32      0.00
   28   12    0     -3.44      0.00
    2   20    0      3.25      0.00
    1   19    0     -0.65      0.00
    0   18    0     -3.18      0.00
   18    0    0     34.03      0.00
   19    1    0     10.55      0.00
   20    2    0      7.90      0.00
   21    3    0     -1.36      0.00
   22    4    0      3.74      0.00
   23    5    0      2.25      0.00
   24    6    0     17.69      0.00
   25    7    0     12.80      0.00
   26    8    0     -4.65      0.00
   27    9    0     -8.46      0.00
   28   10    0     -0.77      0.00
   29   11    0     -0.09      0.00
    0   20    0      3.07      0.00
   20    0    0    -15.21      0.00
   21    1    0     -4.34      0.00
   22    2    0      1.99      0.00
   23    3    0     10.01      0.00
   24    4    0     14.79      0.00
   25    5    0      3.92      0.00
   26    6    0      6.01      0.00
   27    7    0      1.57      0.00
   28    8    0      5.24      0.00
   29    9    0      0.40      0.00
   30   10    0      3.75      0.00
   22    0    0    -18.45      0.00
   23    1    0    -16.04      0.00
   24    2    0    -25.96      0.00
   25    3    0      7.09      0.00
   26    4    0     -3.94      0.00
   27    5    0     -3.95      0.00
   28    6    0     -0.53      0.00
   29    7    0      8.90      0.00
   30    8    0      4.52      0.00
   31    9    0      1.37      0.00
   24    0    0     20.04      0.00
   25    1    0     -3.79      0.00
   26    2    0      2.31      0.00
   27    3    0      1.12      0.00
   28    4    0     -6.59      0.00
   29    5    0      1.00      0.00
   30    6    0      7.90      0.00
   31    7    0      4.88      0.00
   32    8    0     -0.48      0.00
   26    0    0     12.24      0.00
   27    1    0      4.76      0.00
   28    2    0     -3.46      0.00
   29    3    0     -2.98      0.00
   30    4    0     -3.90      0.00
   31    5    0      5.77      0.00
   32    6    0      4.26      0.00
   33    7    0     -2.99      0.00
   28    0    0      9.70      0.00
   29    1    0     -2.83      0.00
   30    2    0      1.94      0.00
   31    3    0      4.53      0.00
   32    4    0      1.91      0.00
   33    5    0      1.74      0.00
   30    0    0      0.33      0.00
   31    1    0     -3.27      0.00
   32    2    0     -0.70      0.00
   33    3    0     -9.58      0.00
   34    4    0     -4.10      0.00
   32    0    0     -9.04      0.00
   33    1    0     -5.14      0.00
   34    2    0    -13.90      0.00
   34    0    0     -1.28      0.00
   35    1    0     -9.23      0.00
   32    8    1      1.47      0.00
   31    9    1      5.26      0.00
   30   10    1      0.45      0.00
   29   11    1     -1.78      0.00
   28   12    1     -3.81      0.00
   27   13    1     -1.94      0.00
   32    6    1     -1.38      0.00
   31    7    1      0.45      0.00
   30    8    1      3.38      0.00
   29    9    1      2.25      0.00
   28   10    1      8.93      0.00
   27   11    1      0.23      0.00
   26   12    1      2.96      0.00
   25   13    1     -1.53      0.00
   24   14    1     -2.89      0.00
   23   15    1     -1.42      0.00
   22   16    1      0.65      0.00
   35    1    1     -8.63      0.00
   34    2    1     -4.26      0.00
   30    6    1     -1.29      0.00
   28    8    1     -4.66      0.00
   27    9    1      1.50      0.00
   26   10    1     -0.23      0.00
   25   11    1     -0.28      0.00
   23   13    1      3.33      0.00
   22   14    1     -4.59      0.00
   21   15    1     -0.36      0.00
   20   16    1      1.37      0.00
   19   17    1     -3.18      0.00
   33    1    1      4.05      0.00
   32    2    1      3.48      0.00
   31    3    1     -2.35      0.00
   30    4    1      5.87      0.00
   29    5    1     -0.82      0.00
   28    6    1      5.22      0.00
   27    7    1      1.26      0.00
   26    8    1     -4.70      0.00
   25    9    1      1.01      0.00
   24   10    1     -1.10      0.00
   23   11    1     -3.61      0.00
   22   12    1     -1.35      0.00
   21   13    1     -3.17      0.00
   20   14    1     -1.22      0.00
   19   15    1      2.37      0.00
   18   16    1     -3.31      0.00
   17   17    1      1.54      0.00
   16   18    1     -2.71      0.00
   31    1    1      4.29      0.00
   30    2    1     10.46      0.00
   29    3    1      9.34      0.00
   28    4    1      0.53      0.00
   27    5    1      6.25      0.00
   26    6    1      8.28      0.00
   25    7    1     -4.03      0.00
   24    8    1    -11.88      0.00
   23    9    1      3.00      0.00
   22   10    1      4.64      0.00
   21   11    1     -1.06      0.00
   20   12    1      6.56      0.00
   19   13    1     -0.76      0.00
   18   14    1     13.70      0.00
   17   15    1      0.22      0.00
   16   16    1      5.40      0.00
   15   17    1      2.06      0.00
   14   18    1     -0.59      0.00
   13   19    1     -3.87      0.00
   34    4    1      2.45      0.00
   33    3    1     -2.47      0.00
   29    1    1     -0.58      0.00
   28    2    1      7.09      0.00
   27    3    1      3.22      0.00
   26    4    1     -2.80      0.00
   25    5    1      6.50      0.00
   24    6    1     15.10      0.00
   23    7    1     -0.41      0.00
   21    9    1      6.81      0.00
   20   10    1     -3.75      0.00
   19   11    1     11.52      0.00
   18   12    1     -3.64      0.00
   17   13    1      8.87      0.00
   16   14    1     -1.13      0.00
   15   15    1     -4.34      0.00
   14   16    1     -9.85      0.00
   13   17    1     -4.55      0.00
   12   18    1     -2.72      0.00
   11   19    1      0.37      0.00
   33    5    1     -4.28      0.00
   32    4    1     -4.56      0.00
   27    1    1     -6.02      0.00
   26    2    1      3.02      0.00
   25    3    1     -4.88      0.00
   24    4    1    -22.81      0.00
   23    5    1     -8.27      0.00
   22    6    1     -6.22      0.00
   21    7    1    -10.30      0.00
   20    8    1     12.91      0.00
   19    9    1      1.82      0.00
   18   10    1      2.98      0.00
   17   11    1     14.78      0.00
   16   12    1      6.47      0.00
   15   13    1      2.04      0.00
   14   14    1     -5.86      0.00
   13   15    1    -13.90      0.00
   12   16    1     -5.42      0.00
   11   17    1      0.50      0.00
   10   18    1     -2.55      0.00
    9   19    1      5.68      0.00
    8   20    1      4.25      0.00
   31    5    1      4.39      0.00
   25    1    1    -14.89      0.00
   24    2    1     -0.40      0.00
   23    3    1    -14.53      0.00
   22    4    1     -6.62      0.00
   21    5    1      9.59      0.00
   20    6    1     -9.53      0.00
   19    7    1      9.28      0.00
   18    8    1     13.33      0.00
   17    9    1     -0.77      0.00
   16   10    1     22.45      0.00
   15   11    1     18.82      0.00
   14   12    1     13.23      0.00
   13   13    1     -0.35      0.00
   12   14    1    -10.18      0.00
   11   15    1    -16.37      0.00
   10   16    1    -10.21      0.00
    9   17    1     -6.59      0.00
    8   18    1      2.75      0.00
    7   19    1      3.06      0.00
    6   20    1      0.91      0.00
   23    1    1    -11.20      0.00
   22    2    1    -14.90      0.00
   21    3    1    -11.85      0.00
   20    4    1     27.29      0.00
   19    5    1     12.23      0.00
   18    6    1     22.43      0.00
   17    7    1     20.12      0.00
   16    8    1      9.93      0.00
   15    9    1     -1.45      0.00
   14   10    1      7.63      0.00
   13   11    1     15.71      0.00
   12   12    1      0.58      0.00
   11   13    1      4.04      0.00
   10   14    1     -0.90      0.00
    9   15    1     -7.77      0.00
    8   16    1    -11.38      0.00
    7   17    1     -2.96      0.00
    6   18    1     10.45      0.00
    5   19    1      1.76      0.00
    4   20    1      3.64      0.00
   29    7    1      4.55      0.00
   21    1    1      2.24      0.00
   20    2    1    -23.78      0.00
   19    3    1     16.33      0.00
   18    4    1      1.33      0.00
   17    5    1     -8.96      0.00
   16    6    1    -14.44      0.00
   15    7    1      3.39      0.00
   14    8    1     -4.44      0.00
   13    9    1     -7.92      0.00
   12   10    1     11.13      0.00
   11   11    1    -10.92      0.00
   10   12    1     -8.73      0.00
    9   13    1     -0.40      0.00
    8   14    1     -4.94      0.00
    7   15    1      0.77      0.00
    6   16    1     -1.09      0.00
    5   17    1     11.25      0.00
    4   18    1      2.76      0.00
    3   19    1      2.65      0.00
    2   20    1     -2.27      0.00
   19    1    1    -14.28      0.00
   18    2    1     15.37      0.00
   17    3    1      0.31      0.00
   16    4    1    -24.10      0.00
   15    5    1    -18.84      0.00
   14    6    1    -14.27      0.00
   13    7    1     -4.19      0.00
   12    8    1    -22.66      0.00
   11    9    1      6.50      0.00
   10   10    1    -10.41      0.00
    9   11    1     -2.44      0.00
    8   12    1     10.61      0.00
    7   13    1     -4.10      0.00
    6   14    1      1.98      0.00
    5   15    1      5.19      0.00
    4   16    1      9.56      0.00
    3   17    1     -2.09      0.00
    2   18    1     -1.35      0.00
    1   19    1      4.85      0.00
    0   20    1      0.99      0.00
   17    1    1     23.03      0.00
   16    2    1     -5.43      0.00
   15    3    1    -79.57      0.00
   14    4    1    -27.09      0.00
   13    5    1     -9.90      0.00
   12    6    1     12.53      0.00
   11    7    1    -10.78      0.00
   10    8    1     18.35      0.00
    9    9    1    -21.99      0.00
    8   10    1    -21.92      0.00
    7   11    1     11.77      0.00
    6   12    1      8.43      0.00
    5   13    1     -6.60      0.00
    4   14    1      2.05      0.00
    3   15    1     12.33      0.00
    2   16    1      9.08      0.00
    1   17    1     -1.84      0.00
    0   18    1     -1.90      0.00
   -1   19    1      3.62      0.00
   -2   20    1      1.40      0.00
   15    1    1     78.45      0.00
   14    2    1    -19.05      0.00
   13    3    1     21.35      0.00
   12    4    1     41.97      0.00
   11    5    1     39.93      0.00
   10    6    1    -31.83      0.00
    9    7    1     13.54      0.00
    8    8    1      0.97      0.00
    7    9    1    -30.91      0.00
    6   10    1     -3.01      0.00
    5   11    1     13.19      0.00
    4   12    1     -4.11      0.00
    3   13    1      4.70      0.00
    2   14    1     -9.82      0.00
    1   15    1     -0.97      0.00
    0   16    1      4.25      0.00
   -1   17    1     -5.91      0.00
   -2   18    1     -6.30      0.00
   -3   19    1     -1.58      0.00
   -4   20    1     -1.20      0.00
   22    8    1      0.81      0.00
   13    1    1    -22.04      0.00
   12    2    1     43.15      0.00
   11    3    1    109.37      0.00
   10    4    1    163.66      0.00
    9    5    1     27.98      0.00
    8    6    1     -2.88      0.00
    7    7    1     -4.36      0.00
    6    8    1    -33.37      0.00
    5    9    1     -2.71      0.00
    4   10    1     13.87      0.00
    3   11    1     -3.34      0.00
    2   12    1     17.53      0.00
    1   13    1     -1.82      0.00
    0   14    1     -5.87      0.00
   -1   15    1     -3.25      0.00
   -2   16    1      6.81      0.00
   -3   17    1     -0.41      0.00
   -4   18    1     -1.71      0.00
   -5   19    1     -3.33      0.00
   -6   20    1      0.44      0.00
   24   12    1      5.79      0.00
   11    1    1    -13.76      0.00
   10    2    1     -6.16      0.00
    9    3    1     96.09      0.00
    8    4    1     49.74      0.00
    7    5    1     20.84      0.00
    6    6    1     15.96      0.00
    5    7    1    -29.50      0.00
    4    8    1      0.38      0.00
    3    9    1     11.98      0.00
    2   10    1     14.92      0.00
    1   11    1      3.59      0.00
    0   12    1     -3.24      0.00
   -1   13    1     14.51      0.00
   -2   14    1    -23.65      0.00
   -3   15    1     -5.25      0.00
   -4   16    1     -5.46      0.00
   -5   17    1     -8.61      0.00
   -6   18    1      1.37      0.00
   -7   19    1     -2.40      0.00
   -8   20    1      2.24      0.00
    9    1    1     14.66      0.00
    8    2    1     51.33      0.00
    7    3    1     12.28      0.00
    6    4    1    -82.73      0.00
    5    5    1    -51.47      0.00
    4    6    1   -123.36      0.00
    3    7    1    -83.04      0.00
    2    8    1    -42.38      0.00
    1    9    1     40.14      0.00
    0   10    1     27.56      0.00
   -1   11    1    -38.30      0.00
   -2   12    1      5.35      0.00
   -3   13    1    -21.54      0.00
   -4   14    1    -15.48      0.00
   -5   15    1     -5.57      0.00
   -6   16    1    -20.32      0.00
   -7   17    1     -2.28      0.00
   -8   18    1     -5.62      0.00
   -9   19    1     -2.29      0.00
  -10   20    1     -0.90      0.00
    7    1    1     44.18      0.00
    6    2    1    118.42      0.00
    5    3    1    -73.74      0.00
    4    4    1    -26.40      0.00
    3    5    1    -39.80      0.00
    2    6    1    -38.08      0.00
    1    7    1    -92.50      0.00
    0    8    1    -60.90      0.00
   -1    9    1     22.82      0.00
   -2   10    1    -17.69      0.00
   -3   11    1      3.80      0.00
   -4   12    1      1.53      0.00
   -5   13    1     -8.80      0.00
   -6   14    1     18.90      0.00
   -7   15    1      4.39      0.00
   -8   16    1      2.02      0.00
   -9   17    1      1.03      0.00
  -10   18    1     -0.95      0.00
  -11   19    1     -0.09      0.00
    5    1    1    190.94      0.00
    4    2    1     13.62      0.00
    3    3    1   -154.70      0.00
    2    4    1    -95.48      0.00
    1    5    1    -44.32      0.00
    0    6    1     73.48      0.00
   -1    7    1      5.07      0.00
   -2    8    1     34.84      0.00
   -3    9    1    -17.14      0.00
   -4   10    1    -18.03      0.00
   -5   11    1      1.27      0.00
   -6   12    1    -18.58      0.00
   -7   13    1      2.29      0.00
   -8   14    1      9.04      0.00
   -9   15    1      9.89      0.00
  -10   16    1      5.43      0.00
  -11   17    1      7.25      0.00
  -12   18    1     -1.89      0.00
  -13   19    1     -0.72      0.00
    3    1    1    191.87      0.00
    2    2    1    -57.25      0.00
    1    3    1    254.96      0.00
    0    4    1   -127.26      0.00
   -1    5    1      0.90      0.00
   -2    6    1    -14.49      0.00
   -3    7    1     34.42      0.00
   -4    8    1     16.94      0.00
   -5    9    1      7.00      0.00
   -6   10    1     14.41      0.00
   -7   11    1     -0.47      0.00
   -8   12    1     -3.42      0.00
   -9   13    1     -1.75      0.00
  -10   14    1      1.91      0.00
  -11   15    1     -6.25      0.00
  -12   16    1      5.16      0.00
  -13   17    1      2.18      0.00
  -14   18    1     -1.27      0.00
    1    1    1   -769.52      0.00
    0    2    1     66.36      0.00
   -1    3    1    -40.21      0.00
   -2    4    1     20.85      0.00
   -3    5    1     24.17      0.00
   -4    6    1     35.82      0.00
   -5    7    1     22.34      0.00
   -6    8    1     23.55      0.00
   -7    9    1      7.41      0.00
   -8   10    1      4.50      0.00
   -9   11    1      5.49      0.00
  -10   12    1      8.23      0.00
  -11   13    1      7.35      0.00
  -12   14    1     -2.48      0.00
  -13   15    1      3.88      0.00
  -14   16    1      6.00      0.00
  -15   17    1      3.95      0.00
  -16   18    1      5.87      0.00
   -1    1    1     25.80      0.00
   -2    2    1   -157.31      0.00
   -3    3    1   -228.18      0.00
   -4    4    1   -108.09      0.00
   -5    5    1     50.78      0.00
   -6    6    1     59.95      0.00
   -7    7    1     66.96      0.00
   -8    8    1     52.48      0.00
   -9    9    1     17.40      0.00
  -10   10    1     -8.12      0.00
  -11   11    1     -4.76      0.00
  -12   12    1     -8.12      0.00
  -13   13    1     -5.96      0.00
  -14   14    1     -5.43      0.00
  -15   15    1     -4.46      0.00
  -16   16    1     -7.65      0.00
  -17   17    1      1.63      0.00
   -3    1    1     13.13      0.00
   -4    2    1   -175.18      0.00
   -5    3    1   -214.23      0.00
   -6    4    1    -50.44      0.00
   -7    5    1     14.26      0.00
   -8    6    1    -12.99      0.00
   -9    7    1      8.53      0.00
  -10    8    1     14.11      0.00
  -11    9    1     -6.56      0.00
  -12   10    1      3.43      0.00
  -13   11    1     -9.38      0.00
  -14   12    1     -5.32      0.00
  -15   13    1     -1.83      0.00
  -16   14    1      8.37      0.00
  -17   15    1     -2.29      0.00
  -18   16    1     -0.52      0.00
  -19   17    1     -1.72      0.00
   -5    1    1    -96.87      0.00
   -6    2    1    -92.11      0.00
   -7    3    1     15.73      0.00
   -8    4    1    145.64      0.00
   -9    5    1     58.24      0.00
  -10    6    1      9.29      0.00
  -11    7    1     33.88      0.00
  -12    8    1     -2.43      0.00
  -13    9    1     -8.29      0.00
  -14   10    1    -17.46      0.00
  -15   11    1     -5.80      0.00
  -16   12    1    -13.41      0.00
  -17   13    1      0.00      0.00
  -18   14    1      4.88      0.00
  -19   15    1      3.22      0.00
  -20   16    1     -1.85      0.00
   -7    1    1    -25.80      0.00
   -8    2    1    -83.16      0.00
  -10    4    1     22.27      0.00
  -11    5    1    -49.25      0.00
  -12    6    1     27.73      0.00
  -13    7    1     29.98      0.00
  -14    8    1     21.03      0.00
  -15    9    1    -19.02      0.00
  -16   10    1      2.84      0.00
  -17   11    1      9.42      0.00
  -18   12    1     -3.18      0.00
  -19   13    1     -6.31      0.00
  -20   14    1     -3.27      0.00
  -21   15    1      2.80      0.00
  -22   16    1      1.60      0.00
   -9    1    1     15.23      0.00
  -10    2    1    -18.72      0.00
  -11    3    1     44.66      0.00
  -12    4    1    -61.37      0.00
  -13    5    1     -2.70      0.00
  -14    6    1     -0.94      0.00
  -15    7    1     21.83      0.00
  -16    8    1    -12.16      0.00
  -17    9    1     -8.54      0.00
  -18   10    1      4.00      0.00
  -19   11    1      5.62      0.00
  -20   12    1      6.94      0.00
  -21   13    1      6.22      0.00
  -22   14    1      0.45      0.00
  -23   15    1      1.92      0.00
  -11    1    1   -119.89      0.00
  -12    2    1     -6.91      0.00
  -13    3    1    -61.54      0.00
  -14    4    1     30.59      0.00
  -15    5    1     36.17      0.00
  -16    6    1     33.18      0.00
  -17    7    1     -3.41      0.00
  -18    8    1     -8.72      0.00
  -19    9    1     -4.78      0.00
  -20   10    1     -9.74      0.00
  -21   11    1     -5.78      0.00
  -22   12    1      7.71      0.00
  -23   13    1      6.14      0.00
  -24   14    1      4.46      0.00
   -9    3    1      7.21      0.00
  -13    1    1     85.47      0.00
  -14    2    1     -3.76      0.00
  -15    3    1     -4.88      0.00
  -16    4    1     20.94      0.00
  -17    5    1     20.17      0.00
  -18    6    1      7.77      0.00
  -19    7    1      2.44      0.00
  -20    8    1     17.86      0.00
  -21    9    1      4.66      0.00
  -22   10    1     -3.89      0.00
  -23   11    1     -9.04      0.00
  -24   12    1      2.97      0.00
  -25   13    1      1.29      0.00
  -15    1    1     64.62      0.00
  -16    2    1     16.90      0.00
  -17    3    1     27.18      0.00
  -18    4    1     14.22      0.00
  -19    5    1      4.76      0.00
  -20    6    1    -14.23      0.00
  -21    7    1     -5.84      0.00
  -22    8    1     -9.00      0.00
  -23    9    1     12.47      0.00
  -24   10    1      4.84      0.00
  -25   11    1     -3.13      0.00
  -26   12    1     -1.70      0.00
  -27   13    1      0.63      0.00
  -17    1    1    -26.95      0.00
  -18    2    1     -9.96      0.00
  -19    3    1     -5.34      0.00
  -20    4    1      9.86      0.00
  -21    5    1     16.36      0.00
  -22    6    1     12.41      0.00
  -23    7    1    -10.02      0.00
  -24    8    1    -14.37      0.00
  -25    9    1      4.10      0.00
  -26   10    1      1.22      0.00
  -27   11    1     -1.30      0.00
  -28   12    1     -0.03      0.00
  -19    1    1     -3.25      0.00
  -20    2    1    -22.05      0.00
  -21    3    1    -23.07      0.00
  -22    4    1      4.49      0.00
  -23    5    1      3.59      0.00
  -24    6    1     11.15      0.00
  -25    7    1     -7.34      0.00
  -26    8    1     -4.83      0.00
  -27    9    1     -5.34      0.00
  -28   10    1      3.54      0.00
  -29   11    1     -1.37      0.00
  -21    1    1      8.00      0.00
  -22    2    1     -2.00      0.00
  -23    3    1     29.75      0.00
  -24    4    1     -2.90      0.00
  -25    5    1      1.30      0.00
  -26    6    1     -9.58      0.00
  -27    7    1     -5.35      0.00
  -28    8    1     -8.39      0.00
  -29    9    1      3.39      0.00
  -30   10    1      1.20      0.00
  -23    1    1    -35.16      0.00
  -24    2    1     15.17      0.00
  -25    3    1      2.90      0.00
  -26    4    1      2.29      0.00
  -27    5    1      4.47      0.00
  -28    6    1      1.99      0.00
  -29    7    1      0.79      0.00
  -30    8    1      3.15      0.00
  -31    9    1      3.00      0.00
  -25    1    1     -2.25      0.00
  -26    2    1      1.07      0.00
  -27    3    1     -4.06      0.00
  -28    4    1     -0.61      0.00
  -29    5    1      1.65      0.00
  -30    6    1      0.08      0.00
  -31    7    1      2.90      0.00
  -32    8    1      5.56      0.00
  -27    1    1     -7.63      0.00
  -28    2    1     -1.51      0.00
  -29    3    1     -5.61      0.00
  -30    4    1     -1.41      0.00
  -31    5    1      0.36      0.00
  -32    6    1     -0.63      0.00
  -33    7    1     -3.25      0.00
  -29    1    1     -5.04      0.00
  -30    2    1     -0.65      0.00
  -31    3    1     -1.37      0.00
  -32    4    1      2.15      0.00
  -33    5    1     -0.11      0.00
  -31    1    1     -0.72      0.00
  -32    2    1     -4.14      0.00
  -33    3    1      0.44      0.00
  -34    4    1     -1.60      0.00
  -33    1    1     -0.97      0.00
  -34    2    1      2.49      0.00
  -35    1    1    -10.54      0.00
   32    8    2      2.64      0.00
   31    9    2     -1.05      0.00
   30   10    2     -5.99      0.00
   29   11    2     -5.36      0.00
   28   12    2      5.41      0.00
   33    5    2      2.25      0.00
   32    6    2     -0.03      0.00
   31    7    2      6.58      0.00
   30    8    2      5.13      0.00
   29    9    2      6.60      0.00
   28   10    2     -6.22      0.00
   27   11    2      3.45      0.00
   26   12    2      2.99      0.00
   25   13    2      0.82      0.00
   24   14    2      1.13      0.00
   23   15    2      5.36      0.00
   30    6    2      5.06      0.00
   29    7    2     -0.14      0.00
   28    8    2      5.60      0.00
   27    9    2      0.58      0.00
   26   10    2      2.48      0.00
   25   11    2      7.67      0.00
   24   12    2      2.95      0.00
   23   13    2      0.02      0.00
   22   14    2      1.19      0.00
   21   15    2     -0.67      0.00
   20   16    2     -4.29      0.00
   19   17    2      1.84      0.00
   34    0    2      2.28      0.00
   33    1    2      2.28      0.00
   32    2    2     -0.38      0.00
   31    3    2      2.52      0.00
   30    4    2     -3.03      0.00
   28    6    2      1.91      0.00
   27    7    2      4.94      0.00
   26    8    2      6.74      0.00
   25    9    2      3.26      0.00
   24   10    2      1.01      0.00
   23   11    2     -6.82      0.00
   22   12    2      1.07      0.00
   21   13    2     -3.68      0.00
   20   14    2     -0.92      0.00
   19   15    2     -8.80      0.00
   18   16    2     -2.99      0.00
   17   17    2     -5.54      0.00
   16   18    2     -2.59      0.00
   34    2    2     -3.46      0.00
   32    0    2      7.45      0.00
   31    1    2      6.03      0.00
   30    2    2      1.82      0.00
   29    3    2     -8.99      0.00
   28    4    2    -12.19      0.00
   27    5    2     -1.26      0.00
   26    6    2     -4.26      0.00
   25    7    2     -3.01      0.00
   24    8    2     -0.59      0.00
   23    9    2     10.97      0.00
   22   10    2     -5.29      0.00
   21   11    2      3.23      0.00
   20   12    2     -5.32      0.00
   19   13    2      4.39      0.00
   18   14    2     -6.76      0.00
   17   15    2      2.24      0.00
   16   16    2      3.30      0.00
   15   17    2      1.19      0.00
   14   18    2      0.11      0.00
   13   19    2     -0.49      0.00
   34    4    2     -4.54      0.00
   33    3    2     -3.49      0.00
   30    0    2     -6.57      0.00
   29    1    2     -4.63      0.00
   28    2    2      1.76      0.00
   27    3    2    -16.68      0.00
   26    4    2     -1.98      0.00
   25    5    2      5.12      0.00
   24    6    2      6.28      0.00
   23    7    2     -5.34      0.00
   22    8    2     14.89      0.00
   21    9    2      0.22      0.00
   20   10    2      3.80      0.00
   19   11    2      3.23      0.00
   18   12    2     -6.86      0.00
   17   13    2     -2.95      0.00
   16   14    2     -1.28      0.00
   15   15    2     -0.51      0.00
   14   16    2     -1.66      0.00
   13   17    2     -3.94      0.00
   12   18    2      0.01      0.00
   11   19    2     -0.19      0.00
   32    4    2      7.34      0.00
   28    0    2    -17.37      0.00
   27    1    2      2.15      0.00
   26    2    2     -5.79      0.00
   25    3    2    -19.78      0.00
   24    4    2    -14.54      0.00
   23    5    2     -1.63      0.00
   22    6    2    -11.97      0.00
   21    7    2     13.04      0.00
   20    8    2      6.76      0.00
   19    9    2    -13.76      0.00
   18   10    2     13.83      0.00
   17   11    2     -7.01      0.00
   16   12    2      3.62      0.00
   15   13    2      4.45      0.00
   14   14    2      9.73      0.00
   13   15    2      7.28      0.00
   12   16    2      4.47      0.00
   11   17    2      5.53      0.00
   10   18    2      2.00      0.00
    9   19    2      1.41      0.00
    8   20    2      4.23      0.00
   31    5    2     -1.72      0.00
   26    0    2      4.90      0.00
   25    1    2     13.01      0.00
   24    2    2      5.51      0.00
   23    3    2     -4.62      0.00
   22    4    2      4.00      0.00
   21    5    2     -9.89      0.00
   20    6    2     -1.95      0.00
   19    7    2      8.60      0.00
   18    8    2     -6.37      0.00
   17    9    2     16.66      0.00
   16   10    2     22.70      0.00
   15   11    2     17.87      0.00
   14   12    2      5.03      0.00
   13   13    2     14.08      0.00
   12   14    2      2.23      0.00
   11   15    2     -8.63      0.00
   10   16    2      2.75      0.00
    9   17    2     -0.55      0.00
    8   18    2     -0.67      0.00
    7   19    2     -2.68      0.00
    6   20    2      0.04      0.00
   29    5    2      0.71      0.00
   24    0    2      7.17      0.00
   23    1    2     11.50      0.00
   22    2    2      5.85      0.00
   21    3    2     27.56      0.00
   20    4    2     15.42      0.00
   19    5    2      5.40      0.00
   18    6    2      3.02      0.00
   17    7    2    -12.57      0.00
   16    8    2    -28.66      0.00
   15    9    2     -0.72      0.00
   14   10    2     14.54      0.00
   13   11    2      2.13      0.00
   12   12    2     17.36      0.00
   11   13    2     20.56      0.00
   10   14    2     -6.28      0.00
    9   15    2     -0.20      0.00
    8   16    2     -8.09      0.00
    7   17    2     -1.04      0.00
    6   18    2     -3.02      0.00
    5   19    2     -0.57      0.00
    4   20    2      0.64      0.00
   22    0    2     13.19      0.00
   21    1    2     -9.10      0.00
   20    2    2     -6.27      0.00
   19    3    2     -3.15      0.00
   18    4    2     -6.35      0.00
   17    5    2      8.81      0.00
   16    6    2      7.66      0.00
   15    7    2    -12.12      0.00
   14    8    2     -5.90      0.00
   13    9    2     10.05      0.00
   12   10    2     -4.68      0.00
   11   11    2     -6.54      0.00
   10   12    2     13.30      0.00
    9   13    2    -13.18      0.00
    8   14    2     -2.71      0.00
    7   15    2     -3.70      0.00
    6   16    2     -3.01      0.00
    5   17    2      3.17      0.00
    4   18    2      2.98      0.00
    3   19    2     -0.07      0.00
    2   20    2     -5.66      0.00
   20    0    2     -2.35      0.00
   19    1    2    -12.78      0.00
   18    2    2    -16.63      0.00
   17    3    2    -12.96      0.00
   16    4    2     15.90      0.00
   15    5    2      6.05      0.00
   14    6    2     -4.28      0.00
   13    7    2      7.28      0.00
   12    8    2     23.89      0.00
   11    9    2     15.90      0.00
   10   10    2     10.68      0.00
    9   11    2     31.98      0.00
    8   12    2     -0.48      0.00
    7   13    2    -10.36      0.00
    6   14    2      2.29      0.00
    5   15    2    -10.68      0.00
    4   16    2     -9.71      0.00
    3   17    2     -3.77      0.00
    2   18    2      8.66      0.00
    1   19    2      3.22      0.00
    0   20    2     -2.05      0.00
   18    0    2    -16.43      0.00
   17    1    2    -23.30      0.00
   16    2    2    -46.34      0.00
   15    3    2      9.23      0.00
   14    4    2     19.74      0.00
   13    5    2     -7.34      0.00
   12    6    2     15.45      0.00
   11    7    2     35.74      0.00
   10    8    2      1.85      0.00
    9    9    2    -20.33      0.00
    8   10    2     22.83      0.00
    7   11    2     23.50      0.00
    6   12    2      3.96      0.00
    5   13    2     20.80      0.00
    4   14    2      3.35      0.00
    3   15    2     -0.59      0.00
    2   16    2     -9.00      0.00
    1   17    2     -4.09      0.00
    0   18    2      2.29      0.00
   -1   19    2      0.75      0.00
   -2   20    2     -3.61      0.00
   16    0    2     25.75      0.00
   15    1    2    -15.96      0.00
   14    2    2    -33.56      0.00
   13    3    2     -7.69      0.00
   12    4    2    -29.79      0.00
   11    5    2    -31.06      0.00
   10    6    2     17.18      0.00
    9    7    2      6.84      0.00
    8    8    2    -39.87      0.00
    7    9    2    -11.30      0.00
    5   11    2      6.90      0.00
    4   12    2     32.16      0.00
    3   13    2      6.11      0.00
    2   14    2      8.68      0.00
    1   15    2      0.56      0.00
    0   16    2     -0.94      0.00
   -1   17    2     -7.85      0.00
   -2   18    2     -3.35      0.00
   -3   19    2     -0.60      0.00
   -4   20    2      1.27      0.00
   14    0    2     25.33      0.00
   13    1    2    -14.70      0.00
   12    2    2      8.81      0.00
   11    3    2     33.12      0.00
   10    4    2    -18.99      0.00
    9    5    2    -18.44      0.00
    8    6    2    -20.82      0.00
    7    7    2    -37.12      0.00
    6    8    2      0.68      0.00
    5    9    2     15.12      0.00
    4   10    2     12.45      0.00
    3   11    2     31.14      0.00
    2   12    2     20.68      0.00
    1   13    2     21.90      0.00
    0   14    2     -3.26      0.00
   -1   15    2     23.57      0.00
   -2   16    2      6.09      0.00
   -3   17    2     -5.81      0.00
   -4   18    2      0.40      0.00
   -5   19    2     -1.80      0.00
   -6   20    2     -2.24      0.00
   12    0    2    -91.38      0.00
   11    1    2    -83.87      0.00
   10    2    2      7.18      0.00
    9    3    2     29.35      0.00
    8    4    2     43.27      0.00
    7    5    2     38.75      0.00
    6    6    2      0.29      0.00
    5    7    2     19.58      0.00
    4    8    2     24.41      0.00
    3    9    2      8.28      0.00
    2   10    2    -11.68      0.00
    1   11    2      0.15      0.00
    0   12    2     51.56      0.00
   -1   13    2     -5.65      0.00
   -2   14    2     19.33      0.00
   -3   15    2     20.20      0.00
   -4   16    2     -3.11      0.00
   -5   17    2      8.15      0.00
   -6   18    2     -3.00      0.00
   -7   19    2     -1.09      0.00
   -8   20    2     -5.83      0.00
   10    0    2    -80.19      0.00
    9    1    2     -1.88      0.00
    8    2    2     25.17      0.00
    7    3    2    -22.89      0.00
    6    4    2     14.74      0.00
    5    5    2    -33.42      0.00
    4    6    2    -48.57      0.00
    3    7    2     -7.70      0.00
    2    8    2     43.36      0.00
    1    9    2     32.48      0.00
    0   10    2    -27.68      0.00
   -1   11    2     26.68      0.00
   -2   12    2      3.48      0.00
   -3   13    2    -12.53      0.00
   -4   14    2      4.81      0.00
   -5   15    2    -22.04      0.00
   -6   16    2     -2.61      0.00
   -7   17    2      2.06      0.00
   -8   18    2     -2.10      0.00
   -9   19    2     -3.74      0.00
  -10   20    2     -3.69      0.00
    8    0    2     49.11      0.00
    7    1    2     79.15      0.00
    6    2    2    -58.09      0.00
    5    3    2     -3.31      0.00
    4    4    2     82.12      0.00
    3    5    2      1.69      0.00
    2    6    2    -80.49      0.00
    1    7    2   -100.03      0.00
    0    8    2    -13.40      0.00
   -1    9    2    -11.27      0.00
   -2   10    2     21.14      0.00
   -3   11    2     39.94      0.00
   -4   12    2      2.32      0.00
   -5   13    2     26.58      0.00
   -6   14    2     -2.67      0.00
   -7   15    2    -18.49      0.00
   -8   16    2    -12.50      0.00
   -9   17    2     -2.21      0.00
  -10   18    2     -4.24      0.00
  -11   19    2      1.46      0.00
    6    0    2     96.20      0.00
    5    1    2    -86.91      0.00
    4    2    2   -202.34      0.00
    3    3    2     24.95      0.00
    2    4    2    -38.94      0.00
    1    5    2     88.17      0.00
    0    6    2     -6.73      0.00
   -1    7    2    -13.91      0.00
   -2    8    2    -29.16      0.00
   -3    9    2    -26.94      0.00
   -4   10    2     12.43      0.00
   -5   11    2     -9.58      0.00
   -6   12    2      5.50      0.00
   -7   13    2     12.90      0.00
   -8   14    2      8.56      0.00
   -9   15    2     -2.91      0.00
  -10   16    2      4.69      0.00
  -11   17    2     -7.30      0.00
  -12   18    2     -4.15      0.00
  -13   19    2     -3.41      0.00
    4    0    2    -75.40      0.00
    3    1    2   -199.26      0.00
    2    2    2    337.59      0.00
    1    3    2   -107.22      0.00
    0    4    2    -55.83      0.00
   -1    5    2    -43.29      0.00
   -2    6    2    -14.94      0.00
   -3    7    2      7.99      0.00
   -4    8    2      0.39      0.00
   -5    9    2      8.35      0.00
   -6   10    2      7.55      0.00
   -7   11    2    -17.93      0.00
   -8   12    2    -15.28      0.00
   -9   13    2     -8.45      0.00
  -10   14    2    -11.57      0.00
  -11   15    2     -1.37      0.00
  -12   16    2     -1.21      0.00
  -13   17    2     -2.77      0.00
  -14   18    2     -1.96      0.00
    2    0    2   -630.80      0.00
    1    1    2    163.11      0.00
    0    2    2    149.70      0.00
   -1    3    2     38.95      0.00
   -2    4    2    -20.91      0.00
   -3    5    2    -26.75      0.00
   -4    6    2    -22.55      0.00
   -5    7    2      9.37      0.00
   -6    8    2     -4.23      0.00
   -7    9    2     21.37      0.00
   -8   10    2      3.89      0.00
   -9   11    2     11.76      0.00
  -10   12    2      2.15      0.00
  -11   13    2     -1.52      0.00
  -12   14    2    -10.65      0.00
  -13   15    2     -4.25      0.00
  -14   16    2      0.77      0.00
  -15   17    2      3.72      0.00
  -16   18    2     -4.67      0.00
    0    0    2    181.98      0.00
   -1    1    2    161.42      0.00
   -2    2    2    -10.90      0.00
   -3    3    2    -56.15      0.00
   -4    4    2     47.12      0.00
   -5    5    2     30.52      0.00
   -6    6    2     56.01      0.00
   -7    7    2     33.07      0.00
   -8    8    2     22.11      0.00
   -9    9    2    -23.86      0.00
  -10   10    2     -9.01      0.00
  -11   11    2    -15.78      0.00
  -12   12    2      1.87      0.00
  -13   13    2     -8.94      0.00
  -14   14    2     -7.78      0.00
  -15   15    2     -9.32      0.00
  -16   16    2     -1.00      0.00
  -17   17    2     -4.45      0.00
   -2    0    2    199.62      0.00
   -3    1    2     17.41      0.00
   -4    2    2   -152.12      0.00
   -5    3    2    -72.45      0.00
   -6    4    2    -20.75      0.00
   -7    5    2    -24.91      0.00
   -8    6    2    -12.55      0.00
   -9    7    2     16.75      0.00
  -10    8    2    -22.19      0.00
  -11    9    2     -0.27      0.00
  -12   10    2     -3.49      0.00
  -13   11    2      2.30      0.00
  -14   12    2     -4.84      0.00
  -15   13    2      3.93      0.00
  -16   14    2     -0.59      0.00
  -17   15    2     -0.53      0.00
  -18   16    2     -0.46      0.00
  -19   17    2     -1.27      0.00
    6   10    2      5.26      0.00
   -4    0    2     19.65      0.00
   -5    1    2    -66.01      0.00
   -6    2    2    -43.33      0.00
   -7    3    2    112.54      0.00
   -8    4    2     79.62      0.00
   -9    5    2     -6.35      0.00
  -10    6    2     22.95      0.00
  -11    7    2    -31.61      0.00
  -12    8    2    -37.58      0.00
  -13    9    2    -21.63      0.00
  -14   10    2     -0.28      0.00
  -15   11    2     -5.11      0.00
  -16   12    2      3.54      0.00
  -17   13    2     14.50      0.00
  -18   14    2      5.03      0.00
  -19   15    2      1.58      0.00
  -20   16    2      0.00      0.00
   -6    0    2    -80.54      0.00
   -7    1    2   -135.57      0.00
   -8    2    2    -52.09      0.00
   -9    3    2     53.99      0.00
  -10    4    2    -29.22      0.00
  -11    5    2     29.93      0.00
  -12    6    2     22.70      0.00
  -13    7    2     15.24      0.00
  -14    8    2     -4.83      0.00
  -15    9    2      2.77      0.00
  -16   10    2     -0.09      0.00
  -17   11    2    -10.19      0.00
  -18   12    2     -3.01      0.00
  -19   13    2     -6.55      0.00
  -20   14    2      0.50      0.00
  -21   15    2      8.77      0.00
  -22   16    2     10.78      0.00
   -8    0    2    -57.59      0.00
   -9    1    2    -53.79      0.00
  -10    2    2     70.34      0.00
  -11    3    2    -34.53      0.00
  -12    4    2    -27.05      0.00
  -13    5    2    -36.38      0.00
  -14    6    2      5.55      0.00
  -15    7    2     16.83      0.00
  -16    8    2     24.99      0.00
  -17    9    2     15.43      0.00
  -18   10    2      8.33      0.00
  -19   11    2     11.89      0.00
  -20   12    2     -1.53      0.00
  -21   13    2    -13.83      0.00
  -22   14    2     -2.45      0.00
  -23   15    2      1.59      0.00
  -10    0    2   -102.73      0.00
  -11    1    2     29.12      0.00
  -12    2    2    -19.16      0.00
  -13    3    2     15.76      0.00
  -14    4    2     10.64      0.00
  -15    5    2     11.22      0.00
  -16    6    2      2.74      0.00
  -17    7    2      0.76      0.00
  -18    8    2     -9.54      0.00
  -19    9    2    -12.98      0.00
  -20   10    2      8.28      0.00
  -21   11    2     17.70      0.00
  -22   12    2      6.22      0.00
  -23   13    2     -1.78      0.00
  -24   14    2      0.43      0.00
  -12    0    2    110.30      0.00
  -13    1    2     37.76      0.00
  -14    2    2    -22.40      0.00
  -15    3    2      3.50      0.00
  -16    4    2      8.06      0.00
  -17    5    2     11.23      0.00
  -18    6    2     11.53      0.00
  -19    7    2      7.42      0.00
  -20    8    2     -6.53      0.00
  -21    9    2     -4.76      0.00
  -22   10    2     -9.19      0.00
  -23   11    2     -1.08      0.00
  -24   12    2      4.64      0.00
  -25   13    2      2.41      0.00
  -14    0    2     93.20      0.00
  -15    1    2     14.54      0.00
  -16    2    2     11.48      0.00
  -17    3    2     -2.31      0.00
  -18    4    2    -11.29      0.00
  -19    5    2    -16.62      0.00
  -20    6    2    -22.27      0.00
  -21    7    2    -13.96      0.00
  -22    8    2      7.76      0.00
  -23    9    2     10.67      0.00
  -24   10    2    -12.15      0.00
  -25   11    2     -4.79      0.00
  -26   12    2     -3.28      0.00
  -27   13    2     -4.21      0.00
  -16    0    2     -7.55      0.00
  -17    1    2      4.63      0.00
  -18    2    2      6.32      0.00
  -19    3    2     12.03      0.00
  -20    4    2     22.10      0.00
  -21    5    2     -2.54      0.00
  -22    6    2     -6.27      0.00
  -23    7    2    -22.76      0.00
  -24    8    2     -1.85      0.00
  -25    9    2     -9.51      0.00
  -26   10    2     -6.46      0.00
  -27   11    2     -4.01      0.00
  -28   12    2      0.83      0.00
  -18    0    2     10.46      0.00
  -19    1    2      6.06      0.00
  -20    2    2    -12.30      0.00
  -21    3    2     14.06      0.00
  -22    4    2     -2.84      0.00
  -23    5    2     28.30      0.00
  -24    6    2      5.05      0.00
  -25    7    2      0.61      0.00
  -26    8    2    -11.44      0.00
  -27    9    2     -3.40      0.00
  -28   10    2     -5.89      0.00
  -29   11    2     -1.57      0.00
  -20    0    2     44.57      0.00
  -21    1    2     21.69      0.00
  -22    2    2     42.40      0.00
  -23    3    2     -9.91      0.00
  -24    4    2      5.13      0.00
  -25    5    2     -6.42      0.00
  -26    6    2    -11.17      0.00
  -27    7    2    -13.49      0.00
  -28    8    2     -1.53      0.00
  -29    9    2      1.39      0.00
  -30   10    2      2.61      0.00
  -22    0    2    -10.11      0.00
  -23    1    2     21.07      0.00
  -24    2    2      8.40      0.00
  -25    3    2      7.36      0.00
  -26    4    2     10.39      0.00
  -27    5    2      1.28      0.00
  -28    6    2     -3.05      0.00
  -29    7    2     -0.15      0.00
  -30    8    2     -0.71      0.00
  -31    9    2     -4.21      0.00
  -24    0    2     -9.83      0.00
  -25    1    2     -8.75      0.00
  -26    2    2     -3.16      0.00
  -27    3    2     -2.45      0.00
  -28    4    2      4.42      0.00
  -29    5    2      4.74      0.00
  -30    6    2      8.46      0.00
  -31    7    2      7.25      0.00
  -32    8    2     -1.09      0.00
  -26    0    2    -21.78      0.00
  -27    1    2     -5.68      0.00
  -28    2    2      1.37      0.00
  -29    3    2      3.28      0.00
  -30    4    2      6.04      0.00
  -31    5    2      3.42      0.00
  -32    6    2      0.58      0.00
  -33    7    2      2.74      0.00
  -28    0    2    -11.15      0.00
  -29    1    2      1.32      0.00
  -30    2    2      5.54      0.00
  -31    3    2      9.13      0.00
  -32    4    2      4.76      0.00
  -33    5    2     -4.93      0.00
  -30    0    2     -1.03      0.00
  -31    1    2     -0.57      0.00
  -32    2    2     -2.56      0.00
  -33    3    2     -2.08      0.00
  -34    4    2     -3.65      0.00
  -32    0    2      3.54      0.00
  -33    1    2     -3.36      0.00
  -34    2    2      3.56      0.00
  -34    0    2    -22.74      0.00
  -35    1    2     -5.13      0.00
   31    9    3      0.14      0.00
   30   10    3      2.81      0.00
   29   11    3     13.28      0.00
   28   12    3      2.81      0.00
   33    5    3      0.72      0.00
   32    6    3      4.02      0.00
   31    7    3      6.35      0.00
   30    8    3     10.67      0.00
   29    9    3     -2.24      0.00
   28   10    3      5.65      0.00
   27   11    3      1.05      0.00
   26   12    3     -3.31      0.00
   25   13    3     -1.52      0.00
   24   14    3      5.56      0.00
   23   15    3      6.62      0.00
   29    7    3      0.58      0.00
   28    8    3     -4.67      0.00
   27    9    3     -1.26      0.00
   26   10    3      3.91      0.00
   25   11    3     -2.06      0.00
   24   12    3      1.83      0.00
   23   13    3      1.00      0.00
   22   14    3      2.56      0.00
   21   15    3      0.25      0.00
   20   16    3      0.59      0.00
   19   17    3     -1.01      0.00
   33    1    3      0.24      0.00
   32    2    3      5.24      0.00
   31    3    3      5.42      0.00
   28    6    3     -7.03      0.00
   27    7    3     -3.87      0.00
   26    8    3     -8.62      0.00
   25    9    3      1.66      0.00
   24   10    3     -8.99      0.00
   23   11    3      6.12      0.00
   22   12    3     -1.47      0.00
   21   13    3     -0.02      0.00
   19   15    3      0.34      0.00
   18   16    3     -7.73      0.00
   17   17    3     -6.38      0.00
   16   18    3      0.60      0.00
   34    2    3      7.25      0.00
   31    1    3      3.69      0.00
   30    2    3      1.63      0.00
   29    3    3     -3.57      0.00
   28    4    3      8.90      0.00
   27    5    3    -11.05      0.00
   26    6    3     -6.02      0.00
   25    7    3    -14.10      0.00
   24    8    3      8.70      0.00
   23    9    3    -12.44      0.00
   22   10    3     -2.86      0.00
   21   11    3     -2.73      0.00
   20   12    3     -2.42      0.00
   19   13    3     -1.21      0.00
   18   14    3      4.85      0.00
   17   15    3      4.23      0.00
   16   16    3     -2.27      0.00
   15   17    3     -1.67      0.00
   14   18    3     -1.05      0.00
   13   19    3     -2.52      0.00
   33    3    3     11.92      0.00
   29    1    3     18.94      0.00
   28    2    3      2.03      0.00
   27    3    3     14.63      0.00
   26    4    3      7.84      0.00
   25    5    3      8.10      0.00
   24    6    3    -11.93      0.00
   23    7    3      7.62      0.00
   22    8    3     -7.04      0.00
   21    9    3    -10.01      0.00
   20   10    3     10.59      0.00
   19   11    3    -17.22      0.00
   18   12    3     -1.33      0.00
   17   13    3     -5.09      0.00
   16   14    3     -1.15      0.00
   15   15    3    -11.57      0.00
   14   16    3    -12.43      0.00
   13   17    3     -5.50      0.00
   12   18    3     -5.72      0.00
   11   19    3     -2.84      0.00
   32    4    3      2.59      0.00
   27    1    3      5.05      0.00
   26    2    3      4.47      0.00
   25    3    3      3.41      0.00
   24    4    3      4.26      0.00
   23    5    3     -9.98      0.00
   22    6    3     -4.54      0.00
   21    7    3      0.53      0.00
   20    8    3    -28.76      0.00
   19    9    3      2.50      0.00
   18   10    3    -19.61      0.00
   17   11    3    -15.76      0.00
   16   12    3    -14.00      0.00
   15   13    3      0.98      0.00
   14   14    3    -10.99      0.00
   13   15    3    -11.08      0.00
   12   16    3      2.71      0.00
   11   17    3     -5.48      0.00
   10   18    3     -1.28      0.00
    9   19    3     -1.68      0.00
   31    5    3      1.86      0.00
   30    4    3      4.99      0.00
   25    1    3      6.17      0.00
   24    2    3      1.64      0.00
   23    3    3     -7.16      0.00
   22    4    3    -13.37      0.00
   21    5    3    -15.23      0.00
   20    6    3     18.38      0.00
   19    7    3      9.72      0.00
   18    8    3     21.27      0.00
   17    9    3     26.65      0.00
   16   10    3     -3.85      0.00
   15   11    3    -19.26      0.00
   14   12    3     -0.42      0.00
   13   13    3     -5.55      0.00
   12   14    3    -21.50      0.00
   11   15    3      4.58      0.00
   10   16    3     -2.99      0.00
    9   17    3      2.35      0.00
    8   18    3      0.88      0.00
    7   19    3     -2.23      0.00
    6   20    3      0.36      0.00
   32    8    3      0.75      0.00
   30    6    3     -2.95      0.00
   29    5    3      1.05      0.00
   23    1    3      9.85      0.00
   22    2    3     10.37      0.00
   21    3    3      7.56      0.00
   20    4    3     -7.29      0.00
   19    5    3     19.17      0.00
   18    6    3     15.72      0.00
   17    7    3     -1.30      0.00
   16    8    3     21.04      0.00
   15    9    3      6.32      0.00
   14   10    3     -8.17      0.00
   13   11    3     -3.92      0.00
   12   12    3     21.35      0.00
   11   13    3     -9.22      0.00
   10   14    3     12.54      0.00
    9   15    3      0.48      0.00
    8   16    3     -3.74      0.00
    7   17    3      4.55      0.00
    6   18    3      1.10      0.00
    5   19    3      7.67      0.00
    4   20    3      5.28      0.00
   21    1    3    -22.32      0.00
   20    2    3     -6.30      0.00
   19    3    3      2.70      0.00
   18    4    3     33.14      0.00
   17    5    3     48.60      0.00
   16    6    3     21.33      0.00
   15    7    3     28.66      0.00
   14    8    3      2.64      0.00
   13    9    3     -6.98      0.00
   12   10    3    -32.68      0.00
   11   11    3      5.84      0.00
   10   12    3    -14.79      0.00
    9   13    3     12.54      0.00
    8   14    3     24.68      0.00
    7   15    3     -1.94      0.00
    6   16    3      9.74      0.00
    5   17    3      4.86      0.00
    4   18    3      6.09      0.00
    3   19    3     -5.86      0.00
    2   20    3      0.00      0.00
   19    1    3    -16.57      0.00
   18    2    3     -1.41      0.00
   17    3    3     14.73      0.00
   16    4    3     29.13      0.00
   15    5    3      0.30      0.00
   14    6    3     43.23      0.00
   13    7    3     16.74      0.00
   12    8    3     17.48      0.00
   11    9    3    -10.27      0.00
   10   10    3      7.77      0.00
    9   11    3    -12.79      0.00
    8   12    3    -10.03      0.00
    7   13    3     27.94      0.00
    6   14    3     -2.40      0.00
    5   15    3     -0.41      0.00
    4   16    3     -0.68      0.00
    3   17    3     11.56      0.00
    2   18    3      4.72      0.00
    1   19    3      2.57      0.00
    0   20    3      2.55      0.00
   17    1    3     -2.82      0.00
   16    2    3     11.85      0.00
   15    3    3     43.51      0.00
   14    4    3    -39.01      0.00
   13    5    3     -0.70      0.00
   12    6    3      0.95      0.00
   11    7    3     -3.29      0.00
   10    8    3    -24.99      0.00
    9    9    3    -15.11      0.00
    8   10    3     -5.78      0.00
    7   11    3    -13.82      0.00
    6   12    3     17.08      0.00
    5   13    3     -2.00      0.00
    4   14    3     -3.59      0.00
    3   15    3    -14.84      0.00
    2   16    3     -4.51      0.00
    1   17    3      0.47      0.00
    0   18    3      4.34      0.00
   -1   19    3      0.18      0.00
   -2   20    3     -1.04      0.00
   15    1    3    -59.70      0.00
   14    2    3      1.23      0.00
   13    3    3    -47.82      0.00
   12    4    3    -50.21      0.00
   11    5    3     -2.78      0.00
   10    6    3      8.07      0.00
    9    7    3    -13.73      0.00
    8    8    3    -45.83      0.00
    7    9    3    -33.48      0.00
    6   10    3    -24.51      0.00
    5   11    3      4.07      0.00
    4   12    3     -5.61      0.00
    3   13    3     -6.18      0.00
    2   14    3    -21.80      0.00
    1   15    3     -7.25      0.00
    0   16    3    -13.76      0.00
   -1   17    3     -3.65      0.00
   -2   18    3      5.96      0.00
   -3   19    3     -1.49      0.00
   -4   20    3     -2.77      0.00
   13    1    3     13.99      0.00
   12    2    3    -19.58      0.00
   11    3    3    -89.76      0.00
   10    4    3    -35.09      0.00
    9    5    3      1.67      0.00
    8    6    3     30.01      0.00
    7    7    3      2.01      0.00
    6    8    3      9.21      0.00
    5    9    3      5.08      0.00
    4   10    3     18.69      0.00
    3   11    3     25.66      0.00
    2   12    3      9.39      0.00
    1   13    3    -39.10      0.00
    0   14    3     -3.03      0.00
   -1   15    3     -8.82      0.00
   -2   16    3    -15.68      0.00
   -3   17    3      3.06      0.00
   -4   18    3     -2.34      0.00
   -5   19    3      2.72      0.00
   -6   20    3      2.06      0.00
   11    1    3     -1.02      0.00
   10    2    3    -69.29      0.00
    9    3    3     -7.85      0.00
    8    4    3     56.56      0.00
    7    5    3     75.53      0.00
    6    6    3     40.99      0.00
    5    7    3     49.04      0.00
    4    8    3     27.71      0.00
    3    9    3      3.72      0.00
    2   10    3     24.62      0.00
    1   11    3     57.34      0.00
    0   12    3    -13.15      0.00
   -1   13    3    -14.36      0.00
   -2   14    3     10.78      0.00
   -3   15    3    -10.30      0.00
   -4   16    3      4.54      0.00
   -5   17    3     -4.38      0.00
   -6   18    3     -1.53      0.00
   -7   19    3      3.48      0.00
   -8   20    3     -1.03      0.00
    9    1    3    -73.65      0.00
    8    2    3    -87.25      0.00
    7    3    3      2.52      0.00
    6    4    3      9.63      0.00
    5    5    3    -47.27      0.00
    4    6    3     11.88      0.00
    3    7    3     93.90      0.00
    2    8    3     85.85      0.00
    1    9    3     32.07      0.00
    0   10    3     35.59      0.00
   -1   11    3     13.91      0.00
   -2   12    3    -47.01      0.00
   -3   13    3    -12.86      0.00
   -4   14    3    -28.08      0.00
   -5   15    3     -8.34      0.00
   -6   16    3     11.59      0.00
   -7   17    3      2.72      0.00
   -8   18    3      0.66      0.00
   -9   19    3      3.51      0.00
    7    1    3   -104.41      0.00
    6    2    3    -47.07      0.00
    5    3    3      1.20      0.00
    4    4    3    -94.09      0.00
    3    5    3   -112.83      0.00
    2    6    3    -79.24      0.00
    1    7    3      8.24      0.00
    0    8    3     54.54      0.00
   -1    9    3     44.85      0.00
   -2   10    3     58.68      0.00
   -3   11    3     -5.85      0.00
   -4   12    3      8.48      0.00
   -5   13    3     -6.42      0.00
   -6   14    3    -32.66      0.00
   -7   15    3    -17.48      0.00
   -8   16    3      0.00      0.00
   -9   17    3     -0.30      0.00
  -10   18    3     10.19      0.00
  -11   19    3      2.93      0.00
   20   14    3     -6.25      0.00
    5    1    3    -43.20      0.00
    4    2    3      0.90      0.00
    3    3    3   -133.10      0.00
    2    4    3     67.32      0.00
    1    5    3     43.92      0.00
    0    6    3    -15.97      0.00
   -1    7    3     -4.49      0.00
   -2    8    3    -22.89      0.00
   -3    9    3      8.54      0.00
   -4   10    3      8.73      0.00
   -5   11    3      6.11      0.00
   -6   12    3     34.55      0.00
   -7   13    3     14.34      0.00
   -8   14    3     -0.74      0.00
   -9   15    3      2.19      0.00
  -10   16    3     -6.43      0.00
  -11   17    3     -5.59      0.00
  -12   18    3      0.10      0.00
  -13   19    3      0.96      0.00
    3    1    3    230.92      0.00
    2    2    3    -94.68      0.00
    1    3    3     10.71      0.00
    0    4    3    119.56      0.00
   -1    5    3     61.36      0.00
   -2    6    3     18.60      0.00
   -3    7    3     -7.52      0.00
   -4    8    3    -30.57      0.00
   -5    9    3      8.08      0.00
   -6   10    3    -25.07      0.00
   -7   11    3      5.07      0.00
   -8   12    3     -4.03      0.00
   -9   13    3     -4.36      0.00
  -10   14    3     -2.70      0.00
  -11   15    3      6.02      0.00
  -12   16    3     -0.88      0.00
  -13   17    3     -0.55      0.00
  -14   18    3     -0.38      0.00
    1    1    3    150.68      0.00
    0    2    3    158.43      0.00
   -1    3    3    147.31      0.00
   -2    4    3     80.27      0.00
   -3    5    3    -36.51      0.00
   -4    6    3     -5.20      0.00
   -5    7    3    -42.62      0.00
   -6    8    3     15.93      0.00
   -7    9    3      5.95      0.00
   -8   10    3     38.33      0.00
   -9   11    3      8.20      0.00
  -10   12    3      4.39      0.00
  -11   13    3    -15.52      0.00
  -12   14    3     -3.72      0.00
  -13   15    3     -1.37      0.00
  -14   16    3      3.89      0.00
  -15   17    3      2.52      0.00
  -16   18    3      1.30      0.00
   -1    1    3    161.64      0.00
   -2    2    3    145.43      0.00
   -3    3    3    147.18      0.00
   -4    4    3    -12.65      0.00
   -5    5    3      8.73      0.00
   -6    6    3     -1.12      0.00
   -7    7    3      7.30      0.00
   -8    8    3    -28.90      0.00
   -9    9    3      3.25      0.00
  -10   10    3     -9.99      0.00
  -11   11    3     -2.86      0.00
  -12   12    3    -10.79      0.00
  -13   13    3     -5.17      0.00
  -14   14    3     -8.82      0.00
  -15   15    3     -4.93      0.00
  -16   16    3     -1.24      0.00
  -17   17    3     -0.56      0.00
   -3    1    3    -64.45      0.00
   -4    2    3    -23.08      0.00
   -5    3    3    -60.42      0.00
   -6    4    3    -96.44      0.00
   -7    5    3    -47.64      0.00
   -8    6    3      1.27      0.00
   -9    7    3    -32.52      0.00
  -10    8    3      0.42      0.00
  -11    9    3     22.70      0.00
  -12   10    3      4.89      0.00
  -13   11    3     -9.51      0.00
  -14   12    3     -7.44      0.00
  -15   13    3     -7.56      0.00
  -16   14    3     -8.63      0.00
  -17   15    3     -0.06      0.00
  -18   16    3      0.60      0.00
  -19   17    3     -2.72      0.00
   -5    1    3    -15.17      0.00
   -6    2    3     76.93      0.00
   -7    3    3     43.29      0.00
   -8    4    3    -22.51      0.00
   -9    5    3     -6.37      0.00
  -10    6    3    -63.56      0.00
  -11    7    3    -73.67      0.00
  -12    8    3    -14.95      0.00
  -13    9    3      7.05      0.00
  -14   10    3      6.35      0.00
  -15   11    3      9.25      0.00
  -16   12    3     18.77      0.00
  -17   13    3      0.46      0.00
  -18   14    3     -5.45      0.00
  -19   15    3     -6.91      0.00
  -20   16    3     -5.30      0.00
   -7    1    3    -29.34      0.00
   -8    2    3     48.95      0.00
   -9    3    3     22.70      0.00
  -10    4    3     39.27      0.00
  -11    5    3     16.68      0.00
  -12    6    3    -14.44      0.00
  -13    7    3    -14.41      0.00
  -14    8    3     -7.71      0.00
  -15    9    3    -19.16      0.00
  -16   10    3    -18.17      0.00
  -17   11    3     -0.36      0.00
  -18   12    3      1.06      0.00
  -19   13    3      6.27      0.00
  -20   14    3     10.22      0.00
  -21   15    3     -1.12      0.00
  -22   16    3     -2.65      0.00
   -9    1    3     31.42      0.00
  -10    2    3      3.38      0.00
  -11    3    3     -8.26      0.00
  -12    4    3    -33.98      0.00
  -13    5    3    -14.58      0.00
  -14    6    3     12.86      0.00
  -15    7    3     41.77      0.00
  -16    8    3     14.16      0.00
  -17    9    3     -0.23      0.00
  -18   10    3     -3.41      0.00
  -19   11    3    -13.02      0.00
  -20   12    3    -19.91      0.00
  -21   13    3     -1.86      0.00
  -22   14    3      3.03      0.00
  -23   15    3     -0.34      0.00
  -11    1    3    -11.69      0.00
  -12    2    3     24.12      0.00
  -13    3    3     11.19      0.00
  -14    4    3     -8.65      0.00
  -15    5    3    -10.60      0.00
  -16    6    3     14.36      0.00
  -17    7    3     -4.41      0.00
  -18    8    3    -10.21      0.00
  -19    9    3     -2.22      0.00
  -20   10    3     11.78      0.00
  -21   11    3      6.69      0.00
  -22   12    3      0.30      0.00
  -23   13    3     -0.61      0.00
  -24   14    3      0.83      0.00
    8   20    3    -11.81      0.00
  -13    1    3     -5.74      0.00
  -14    2    3     14.21      0.00
  -15    3    3      6.47      0.00
  -16    4    3      4.79      0.00
  -17    5    3     28.45      0.00
  -18    6    3     16.36      0.00
  -19    7    3      3.84      0.00
  -20    8    3    -16.00      0.00
  -21    9    3    -15.85      0.00
  -22   10    3     -6.06      0.00
  -23   11    3     13.07      0.00
  -24   12    3      8.19      0.00
  -25   13    3      7.74      0.00
  -15    1    3     -3.17      0.00
  -16    2    3     -6.87      0.00
  -17    3    3     -8.68      0.00
  -18    4    3      1.78      0.00
  -19    5    3     -7.78      0.00
  -20    6    3      6.20      0.00
  -21    7    3      4.45      0.00
  -22    8    3     16.78      0.00
  -23    9    3     -8.66      0.00
  -24   10    3     -3.40      0.00
  -25   11    3     -2.30      0.00
  -26   12    3     -4.24      0.00
  -27   13    3      0.07      0.00
  -17    1    3     -2.27      0.00
  -18    2    3      9.42      0.00
  -19    3    3     29.77      0.00
  -20    4    3      4.40      0.00
  -21    5    3      5.56      0.00
  -22    6    3    -25.76      0.00
  -23    7    3     -2.77      0.00
  -24    8    3     -1.93      0.00
  -25    9    3     -1.01      0.00
  -26   10    3     -1.96      0.00
  -27   11    3      2.53      0.00
  -28   12    3      4.85      0.00
  -19    1    3    -26.51      0.00
  -20    2    3     -0.69      0.00
  -21    3    3     -7.93      0.00
  -22    4    3     32.62      0.00
  -23    5    3     12.78      0.00
  -24    6    3     11.08      0.00
  -25    7    3      2.22      0.00
  -26    8    3      0.44      0.00
  -27    9    3     -8.54      0.00
  -28   10    3     -1.98      0.00
  -29   11    3      2.58      0.00
  -21    1    3      8.41      0.00
  -22    2    3    -31.30      0.00
  -23    3    3    -18.92      0.00
  -24    4    3    -15.31      0.00
  -25    5    3     -8.28      0.00
  -26    6    3      0.16      0.00
  -27    7    3     10.22      0.00
  -28    8    3      8.07      0.00
  -29    9    3      9.13      0.00
  -30   10    3      8.20      0.00
  -23    1    3      9.10      0.00
  -24    2    3     -4.98      0.00
  -25    3    3     -5.94      0.00
  -26    4    3      2.63      0.00
  -27    5    3      0.44      0.00
  -28    6    3      3.02      0.00
  -29    7    3      1.12      0.00
  -30    8    3      2.45      0.00
  -31    9    3      8.67      0.00
  -25    1    3     -0.62      0.00
  -27    3    3     -0.07      0.00
  -28    4    3     10.78      0.00
  -29    5    3     12.48      0.00
  -31    7    3      2.68      0.00
  -32    8    3     -3.07      0.00
  -27    1    3      0.55      0.00
  -28    2    3     -3.05      0.00
  -29    3    3      4.76      0.00
  -30    4    3      0.64      0.00
  -31    5    3      3.67      0.00
  -32    6    3      7.49      0.00
  -33    7    3     -7.52      0.00
  -26    2    3    -16.23      0.00
  -29    1    3      0.25      0.00
  -30    2    3      7.10      0.00
  -31    3    3      9.02      0.00
  -32    4    3      1.97      0.00
  -33    5    3      1.26      0.00
  -31    1    3     -4.73      0.00
  -32    2    3      6.66      0.00
  -33    3    3     -1.35      0.00
  -34    4    3     -4.67      0.00
  -33    1    3     20.12      0.00
  -34    2    3      2.21      0.00
  -35    1    3     -5.70      0.00
  -30    6    3     12.41      0.00
   33    5    4      0.80      0.00
   32    6    4      1.21      0.00
   31    7    4      1.98      0.00
   30    8    4     -5.97      0.00
   29    9    4      2.94      0.00
   28   10    4      4.10      0.00
   27   11    4      2.51      0.00
   26   12    4      3.98      0.00
   25   13    4      1.45      0.00
   24   14    4     -2.55      0.00
   23   15    4     -0.82      0.00
   30    6    4     -4.27      0.00
   29    7    4     -3.56      0.00
   28    8    4     -0.67      0.00
   27    9    4     11.20      0.00
   26   10    4      0.50      0.00
   25   11    4      4.31      0.00
   24   12    4     -2.33      0.00
   23   13    4      1.10      0.00
   22   14    4      1.51      0.00
   21   15    4      5.00      0.00
   20   16    4      4.78      0.00
   27    7    4     -3.81      0.00
   26    8    4     14.56      0.00
   25    9    4     -4.15      0.00
   24   10    4      7.67      0.00
   23   11    4     -0.47      0.00
   22   12    4     -2.62      0.00
   21   13    4     -5.20      0.00
   20   14    4      3.71      0.00
   19   15    4     -1.70      0.00
   18   16    4     -1.25      0.00
   17   17    4      3.01      0.00
   16   18    4     -0.41      0.00
   34    2    4      9.69      0.00
   33    1    4      9.17      0.00
   32    0    4      2.29      0.00
   31    1    4     -3.50      0.00
   30    2    4     -9.64      0.00
   29    3    4     10.75      0.00
   27    5    4     -1.11      0.00
   26    6    4     -5.92      0.00
   25    7    4     20.92      0.00
   24    8    4     -3.00      0.00
   23    9    4     -3.10      0.00
   22   10    4      1.99      0.00
   21   11    4     -6.18      0.00
   20   12    4      4.18      0.00
   19   13    4     -2.60      0.00
   18   14    4      2.54      0.00
   17   15    4     -0.33      0.00
   16   16    4      5.42      0.00
   15   17    4      1.21      0.00
   14   18    4     -1.12      0.00
   33    3    4      2.37      0.00
   32    2    4      5.15      0.00
   30    0    4     10.15      0.00
   29    1    4     -6.72      0.00
   28    2    4      2.62      0.00
   27    3    4      0.24      0.00
   26    4    4     -3.09      0.00
   25    5    4     -6.66      0.00
   24    6    4     11.30      0.00
   23    7    4      7.77      0.00
   22    8    4     -7.54      0.00
   21    9    4     20.59      0.00
   20   10    4     -9.22      0.00
   19   11    4      3.56      0.00
   18   12    4     -8.28      0.00
   17   13    4     -2.08      0.00
   16   14    4     -8.74      0.00
   15   15    4     -1.26      0.00
   14   16    4     -2.02      0.00
   13   17    4     -8.56      0.00
   12   18    4     -1.77      0.00
   11   19    4      1.94      0.00
   32    4    4      0.57      0.00
   31    3    4      5.59      0.00
   28    0    4     -5.60      0.00
   27    1    4     -5.12      0.00
   26    2    4     -0.22      0.00
   25    3    4     -8.39      0.00
   24    4    4     -4.09      0.00
   23    5    4    -10.75      0.00
   22    6    4      3.79      0.00
   21    7    4    -31.13      0.00
   20    8    4     -3.86      0.00
   19    9    4     -6.88      0.00
   18   10    4    -12.45      0.00
   17   11    4     -8.91      0.00
   16   12    4      2.31      0.00
   15   13    4     -5.31      0.00
   14   14    4     -0.08      0.00
   13   15    4      9.87      0.00
   12   16    4    -10.82      0.00
   11   17    4     -4.31      0.00
   10   18    4      1.19      0.00
    9   19    4     -1.98      0.00
   31    5    4     -3.10      0.00
   30    4    4      3.45      0.00
   26    0    4    -13.87      0.00
   25    1    4     -7.27      0.00
   24    2    4    -17.70      0.00
   23    3    4     -2.25      0.00
   22    4    4     -9.92      0.00
   21    5    4     13.66      0.00
   20    6    4     -5.12      0.00
   19    7    4      3.06      0.00
   18    8    4     28.04      0.00
   17    9    4      1.53      0.00
   16   10    4     -4.74      0.00
   15   11    4      2.35      0.00
   14   12    4     13.88      0.00
   13   13    4     -4.61      0.00
   12   14    4     20.38      0.00
   11   15    4     -1.30      0.00
   10   16    4     -1.11      0.00
    9   17    4      1.45      0.00
    8   18    4     -1.17      0.00
    7   19    4      8.07      0.00
    6   20    4      3.13      0.00
   29    5    4     -9.50      0.00
   28    4    4     -6.78      0.00
   24    0    4     14.64      0.00
   23    1    4     12.50      0.00
   22    2    4     25.82      0.00
   21    3    4     -2.80      0.00
   20    4    4     -7.57      0.00
   19    5    4    -17.24      0.00
   18    6    4    -28.66      0.00
   17    7    4     18.18      0.00
   16    8    4      8.83      0.00
   15    9    4     16.79      0.00
   14   10    4     -1.31      0.00
   13   11    4     34.87      0.00
   12   12    4      0.42      0.00
   11   13    4     24.43      0.00
   10   14    4      6.55      0.00
    9   15    4    -13.13      0.00
    8   16    4      1.30      0.00
    7   17    4     -6.84      0.00
    6   18    4      3.95      0.00
    5   19    4     -0.39      0.00
    4   20    4      7.96      0.00
   28    6    4      2.57      0.00
   22    0    4      4.39      0.00
   21    1    4     26.17      0.00
   20    2    4     28.23      0.00
   19    3    4     -6.00      0.00
   18    4    4     -0.20      0.00
   17    5    4    -31.82      0.00
   16    6    4      8.50      0.00
   15    7    4    -28.84      0.00
   14    8    4      2.59      0.00
   13    9    4    -26.09      0.00
   12   10    4     11.45      0.00
   11   11    4     -7.52      0.00
   10   12    4      8.18      0.00
    9   13    4     21.64      0.00
    8   14    4    -16.66      0.00
    7   15    4     -1.19      0.00
    6   16    4     -7.95      0.00
    5   17    4     -2.92      0.00
    4   18    4    -15.64      0.00
    3   19    4     -3.98      0.00
    2   20    4      1.23      0.00
   30   10    4      8.72      0.00
   20    0    4     -8.07      0.00
   19    1    4      0.98      0.00
   18    2    4    -34.37      0.00
   17    3    4    -12.18      0.00
   16    4    4    -35.74      0.00
   15    5    4     51.52      0.00
   14    6    4      1.04      0.00
   13    7    4     28.08      0.00
   12    8    4     14.39      0.00
   11    9    4     16.45      0.00
   10   10    4     11.76      0.00
    9   11    4    -14.80      0.00
    8   12    4     17.26      0.00
    7   13    4     -8.58      0.00
    6   14    4     -5.76      0.00
    5   15    4     -7.02      0.00
    4   16    4      6.51      0.00
    3   17    4     -0.14      0.00
    2   18    4     -0.10      0.00
    1   19    4      1.10      0.00
    0   20    4     -0.29      0.00
   29   11    4      0.35      0.00
   18    0    4     -2.70      0.00
   17    1    4    -26.55      0.00
   16    2    4     26.71      0.00
   15    3    4    -49.01      0.00
   14    4    4      0.73      0.00
   13    5    4     -5.45      0.00
   12    6    4     10.73      0.00
   11    7    4     33.89      0.00
   10    8    4     10.33      0.00
    9    9    4     36.01      0.00
    8   10    4     -9.30      0.00
    7   11    4      5.30      0.00
    6   12    4      1.01      0.00
    5   13    4     -6.46      0.00
    4   14    4    -19.91      0.00
    3   15    4     -8.57      0.00
    2   16    4     -3.62      0.00
    1   17    4      4.35      0.00
    0   18    4      4.32      0.00
   -1   19    4     -0.74      0.00
   -2   20    4      1.37      0.00
   16    0    4    -73.05      0.00
   15    1    4     19.86      0.00
   14    2    4      6.85      0.00
   13    3    4    -11.41      0.00
   12    4    4     10.60      0.00
   11    5    4    -13.95      0.00
   10    6    4     19.69      0.00
    9    7    4    -35.79      0.00
    8    8    4     -4.21      0.00
    7    9    4    -23.50      0.00
    6   10    4     -0.01      0.00
    5   11    4     17.42      0.00
    4   12    4      4.30      0.00
    3   13    4     -9.44      0.00
    2   14    4     -2.44      0.00
    1   15    4    -14.66      0.00
    0   16    4     -6.70      0.00
   -1   17    4      9.39      0.00
   -2   18    4     -1.84      0.00
   -3   19    4     -3.51      0.00
   -4   20    4      0.66      0.00
   14    0    4     41.15      0.00
   13    1    4     30.60      0.00
   12    2    4    -51.09      0.00
   11    3    4    -11.90      0.00
   10    4    4    -36.87      0.00
    9    5    4     17.50      0.00
    8    6    4    -19.94      0.00
    7    7    4     -5.29      0.00
    6    8    4    -30.62      0.00
    5    9    4    -12.12      0.00
    4   10    4     38.87      0.00
    3   11    4     18.88      0.00
    2   12    4    -12.64      0.00
    1   13    4      5.25      0.00
    0   14    4      1.34      0.00
   -1   15    4    -18.56      0.00
   -2   16    4      1.71      0.00
   -3   17    4     -3.98      0.00
   -4   18    4      0.00      0.00
   -5   19    4      2.01      0.00
   -6   20    4      2.17      0.00
   12    0    4     46.03      0.00
   11    1    4    -36.36      0.00
   10    2    4     -1.97      0.00
    9    3    4     10.94      0.00
    8    4    4     35.58      0.00
    7    5    4     27.37      0.00
    6    6    4     31.35      0.00
    5    7    4    -16.62      0.00
    4    8    4    -74.48      0.00
    3    9    4    -19.90      0.00
    2   10    4     18.95      0.00
    1   11    4     13.87      0.00
    0   12    4     -1.88      0.00
   -1   13    4     37.19      0.00
   -2   14    4      0.64      0.00
   -3   15    4      2.92      0.00
   -4   16    4     -0.56      0.00
   -5   17    4     -9.87      0.00
   -6   18    4      3.34      0.00
   -7   19    4      0.86      0.00
   -8   20    4     -5.43      0.00
   10    0    4    -75.54      0.00
    9    1    4    -54.33      0.00
    8    2    4     32.48      0.00
    7    3    4     40.12      0.00
    6    4    4     62.92      0.00
    5    5    4     83.72      0.00
    4    6    4    108.86      0.00
    3    7    4     14.56      0.00
    2    8    4    -30.92      0.00
    1    9    4    -57.83      0.00
    0   10    4     -4.30      0.00
   -1   11    4    -38.55      0.00
   -2   12    4      6.04      0.00
   -3   13    4     -2.30      0.00
   -4   14    4     -3.81      0.00
   -5   15    4     25.21      0.00
   -6   16    4      2.60      0.00
   -7   17    4     -2.43      0.00
   -8   18    4      2.80      0.00
   -9   19    4     -4.61      0.00
    8    0    4   -103.32      0.00
    7    1    4     -6.15      0.00
    6    2    4    -12.15      0.00
    5    3    4     56.14      0.00
    4    4    4     61.16      0.00
    3    5    4     22.97      0.00
    2    6    4     -6.39      0.00
    1    7    4     45.60      0.00
    0    8    4     -1.31      0.00
   -1    9    4     28.77      0.00
   -2   10    4     -1.19      0.00
   -3   11    4     -7.73      0.00
   -4   12    4      9.88      0.00
   -5   13    4    -30.89      0.00
   -6   14    4     -9.68      0.00
   -7   15    4      3.77      0.00
   -8   16    4      5.11      0.00
   -9   17    4     10.71      0.00
  -10   18    4      7.19      0.00
  -11   19    4     -2.95      0.00
    6    0    4     83.72      0.00
    5    1    4     24.12      0.00
    4    2    4      4.26      0.00
    3    3    4    160.76      0.00
    2    4    4    102.09      0.00
    1    5    4    -56.20      0.00
    0    6    4    -24.45      0.00
   -1    7    4    -16.51      0.00
   -2    8    4      5.12      0.00
   -3    9    4     37.92      0.00
   -4   10    4     -3.87      0.00
   -5   11    4     47.86      0.00
   -6   12    4     12.40      0.00
   -7   13    4     -1.61      0.00
   -8   14    4     -3.36      0.00
   -9   15    4     -3.41      0.00
  -10   16    4    -10.61      0.00
  -11   17    4      2.39      0.00
  -12   18    4      1.65      0.00
  -13   19    4     -5.81      0.00
    4    0    4     64.33      0.00
    3    1    4    -61.10      0.00
    2    2    4    -31.00      0.00
    1    3    4     88.15      0.00
    0    4    4     28.70      0.00
   -1    5    4    -28.90      0.00
   -2    6    4      3.46      0.00
   -3    7    4    -34.64      0.00
   -4    8    4     15.67      0.00
   -5    9    4    -38.09      0.00
   -6   10    4      7.17      0.00
   -7   11    4      1.87      0.00
   -8   12    4      4.73      0.00
   -9   13    4     -3.68      0.00
  -10   14    4     11.78      0.00
  -11   15    4     -0.60      0.00
  -12   16    4     -0.19      0.00
  -13   17    4      3.74      0.00
  -14   18    4     -2.57      0.00
   19   17    4      6.56      0.00
    2    0    4      5.16      0.00
    1    1    4    -79.22      0.00
    0    2    4   -114.89      0.00
   -1    3    4    -15.69      0.00
   -2    4    4    -68.50      0.00
   -3    5    4     27.36      0.00
   -4    6    4    -22.92      0.00
   -5    7    4      3.91      0.00
   -6    8    4     -3.82      0.00
   -7    9    4     28.81      0.00
   -8   10    4     16.99      0.00
   -9   11    4     15.01      0.00
  -10   12    4     -4.91      0.00
  -11   13    4      3.67      0.00
  -12   14    4     -0.17      0.00
  -13   15    4      0.85      0.00
  -14   16    4      6.35      0.00
  -15   17    4      1.11      0.00
  -16   18    4     -4.40      0.00
    0    0    4     20.80      0.00
   -1    1    4    -74.68      0.00
   -2    2    4     42.68      0.00
   -3    3    4    -59.60      0.00
   -4    4    4      1.74      0.00
   -5    5    4     52.42      0.00
   -6    6    4     21.86      0.00
   -7    7    4    -14.89      0.00
   -8    8    4     -5.42      0.00
   -9    9    4      2.23      0.00
  -10   10    4     -3.29      0.00
  -11   11    4      1.12      0.00
  -12   12    4      3.22      0.00
  -13   13    4     -2.64      0.00
  -14   14    4     -5.10      0.00
  -15   15    4     -1.18      0.00
  -16   16    4     -0.37      0.00
  -17   17    4     -6.92      0.00
   -2    0    4   -161.68      0.00
   -3    1    4     -6.61      0.00
   -4    2    4    -31.42      0.00
   -5    3    4   -120.11      0.00
   -6    4    4    -23.58      0.00
   -7    5    4     26.21      0.00
   -8    6    4     11.89      0.00
   -9    7    4     10.69      0.00
  -10    8    4     43.38      0.00
  -11    9    4      8.35      0.00
  -12   10    4     -4.26      0.00
  -13   11    4    -13.35      0.00
  -14   12    4    -17.09      0.00
  -15   13    4    -11.39      0.00
  -16   14    4      4.52      0.00
  -17   15    4      7.75      0.00
  -18   16    4     -3.26      0.00
  -19   17    4     -9.06      0.00
   -4    0    4     67.50      0.00
   -5    1    4     94.92      0.00
   -6    2    4     27.08      0.00
   -7    3    4    -14.53      0.00
   -8    4    4     -4.85      0.00
   -9    5    4     -6.33      0.00
  -10    6    4    -42.87      0.00
  -11    7    4      7.13      0.00
  -12    8    4     26.71      0.00
  -13    9    4     25.45      0.00
  -14   10    4     20.46      0.00
  -15   11    4      7.12      0.00
  -16   12    4     -6.93      0.00
  -17   13    4     -8.33      0.00
  -18   14    4     -5.75      0.00
  -19   15    4     -5.36      0.00
  -20   16    4      0.10      0.00
   13   19    4      3.92      0.00
   -6    0    4     -9.86      0.00
   -7    1    4     -9.38      0.00
   -8    2    4     37.44      0.00
   -9    3    4     39.12      0.00
  -10    4    4     59.82      0.00
  -11    5    4     10.40      0.00
  -12    6    4    -20.96      0.00
  -13    7    4    -11.68      0.00
  -14    8    4    -22.01      0.00
  -15    9    4     -2.70      0.00
  -16   10    4     -1.17      0.00
  -17   11    4      6.93      0.00
  -18   12    4     16.07      0.00
  -19   13    4     18.40      0.00
  -20   14    4      1.30      0.00
  -21   15    4     -1.74      0.00
  -22   16    4     -1.01      0.00
   -8    0    4   -118.85      0.00
   -9    1    4    -66.83      0.00
  -10    2    4    -22.57      0.00
  -11    3    4    -10.25      0.00
  -12    4    4      6.25      0.00
  -13    5    4     -1.50      0.00
  -14    6    4     28.91      0.00
  -15    7    4      6.59      0.00
  -16    8    4     10.80      0.00
  -17    9    4     -8.35      0.00
  -18   10    4    -11.82      0.00
  -19   11    4    -16.09      0.00
  -20   12    4      0.57      0.00
  -21   13    4      9.26      0.00
  -22   14    4      8.09      0.00
  -23   15    4      3.23      0.00
  -10    0    4    -87.23      0.00
  -11    1    4    -23.57      0.00
  -12    2    4    -29.83      0.00
  -13    3    4    -25.39      0.00
  -14    4    4    -32.44      0.00
  -15    5    4      5.44      0.00
  -16    6    4      0.56      0.00
  -17    7    4     11.58      0.00
  -18    8    4      1.08      0.00
  -19    9    4     16.90      0.00
  -20   10    4      9.57      0.00
  -21   11    4      0.14      0.00
  -22   12    4     -6.63      0.00
  -23   13    4     -4.06      0.00
  -24   14    4     -0.57      0.00
    8   20    4      5.85      0.00
  -12    0    4     26.39      0.00
  -13    1    4     10.23      0.00
  -14    2    4     -1.84      0.00
  -15    3    4    -27.32      0.00
  -16    4    4     -2.02      0.00
  -17    5    4      9.28      0.00
  -18    6    4     16.96      0.00
  -19    7    4     -8.71      0.00
  -20    8    4     -4.50      0.00
  -21    9    4     -3.50      0.00
  -22   10    4     16.14      0.00
  -23   11    4      7.93      0.00
  -24   12    4      0.90      0.00
  -25   13    4      2.56      0.00
  -14    0    4     -2.97      0.00
  -15    1    4     -0.94      0.00
  -16    2    4    -10.48      0.00
  -17    3    4    -14.52      0.00
  -18    4    4    -13.63      0.00
  -19    5    4      3.56      0.00
  -20    6    4      2.96      0.00
  -21    7    4     22.01      0.00
  -22    8    4     -0.65      0.00
  -23    9    4     -3.56      0.00
  -24   10    4     -1.11      0.00
  -25   11    4     -9.40      0.00
  -26   12    4     -6.62      0.00
  -27   13    4     -5.13      0.00
  -16    0    4     -9.28      0.00
  -17    1    4     -3.37      0.00
  -18    2    4     12.66      0.00
  -19    3    4      1.26      0.00
  -20    4    4     -5.57      0.00
  -21    5    4    -30.97      0.00
  -22    6    4     -9.31      0.00
  -23    7    4      2.13      0.00
  -24    8    4      2.33      0.00
  -25    9    4      3.08      0.00
  -26   10    4      4.95      0.00
  -27   11    4     -2.53      0.00
  -28   12    4     -5.03      0.00
  -18    0    4    -31.33      0.00
  -19    1    4    -10.44      0.00
  -20    2    4      3.24      0.00
  -21    3    4     31.70      0.00
  -22    4    4     18.20      0.00
  -23    5    4      7.41      0.00
  -24    6    4     -2.34      0.00
  -25    7    4     -6.29      0.00
  -26    8    4    -13.01      0.00
  -27    9    4     -2.97      0.00
  -28   10    4     -3.42      0.00
  -29   11    4      2.06      0.00
  -20    0    4     -8.45      0.00
  -21    1    4     -7.58      0.00
  -22    2    4    -11.68      0.00
  -23    3    4     -2.21      0.00
  -24    4    4     -0.60      0.00
  -25    5    4     -7.40      0.00
  -26    6    4      4.23      0.00
  -27    7    4      4.77      0.00
  -28    8    4      9.95      0.00
  -29    9    4      2.87      0.00
  -30   10    4     -3.21      0.00
  -22    0    4     43.74      0.00
  -23    1    4     22.41      0.00
  -24    2    4      6.93      0.00
  -26    4    4    -10.76      0.00
  -27    5    4    -10.73      0.00
  -28    6    4     -5.03      0.00
  -29    7    4      1.74      0.00
  -30    8    4     11.24      0.00
  -31    9    4      7.68      0.00
  -24    0    4     24.34      0.00
  -25    1    4      2.67      0.00
  -26    2    4      3.47      0.00
  -27    3    4      3.92      0.00
  -28    4    4     -0.23      0.00
  -29    5    4      7.25      0.00
  -30    6    4     -1.58      0.00
  -31    7    4     -6.60      0.00
  -32    8    4      3.43      0.00
  -26    0    4     11.96      0.00
  -27    1    4      0.90      0.00
  -28    2    4      1.28      0.00
  -29    3    4     -8.95      0.00
  -30    4    4     -3.59      0.00
  -31    5    4      2.30      0.00
  -32    6    4     -1.25      0.00
  -33    7    4     -0.04      0.00
  -25    3    4     12.64      0.00
  -28    0    4     -5.46      0.00
  -29    1    4     -1.14      0.00
  -30    2    4      4.08      0.00
  -31    3    4     -0.63      0.00
  -32    4    4      2.48      0.00
  -33    5    4      0.06      0.00
  -31    1    4      1.00      0.00
  -32    2    4     -7.54      0.00
  -33    3    4      2.81      0.00
  -34    4    4     -1.61      0.00
  -32    0    4     13.73      0.00
  -33    1    4     -4.52      0.00
  -34    2    4      0.23      0.00
  -34    0    4    -11.04      0.00
  -35    1    4     -3.95      0.00
   32    6    5      3.95      0.00
   31    7    5      1.26      0.00
   30    8    5      0.77      0.00
   29    9    5      3.69      0.00
   28   10    5     -3.70      0.00
   27   11    5      2.00      0.00
   26   12    5     -0.23      0.00
   25   13    5     -1.13      0.00
   24   14    5      1.49      0.00
   32    4    5      4.42      0.00
   31    5    5      4.93      0.00
   30    6    5      3.34      0.00
   29    7    5     -7.38      0.00
   28    8    5      6.49      0.00
   27    9    5     -4.53      0.00
   26   10    5      1.64      0.00
   25   11    5     -2.88      0.00
   24   12    5      2.97      0.00
   23   13    5      5.03      0.00
   22   14    5      6.72      0.00
   21   15    5      1.57      0.00
   20   16    5      3.31      0.00
   28    6    5    -12.99      0.00
   27    7    5     -0.72      0.00
   26    8    5     -8.99      0.00
   25    9    5      8.36      0.00
   24   10    5      7.83      0.00
   23   11    5      2.93      0.00
   22   12    5      0.54      0.00
   21   13    5      0.73      0.00
   20   14    5     -1.11      0.00
   19   15    5     -5.67      0.00
   18   16    5     -1.62      0.00
   17   17    5     -2.85      0.00
   33    1    5      3.02      0.00
   31    1    5    -10.71      0.00
   30    2    5      3.33      0.00
   27    5    5    -14.76      0.00
   26    6    5     -4.38      0.00
   25    7    5     -7.06      0.00
   24    8    5     -2.72      0.00
   23    9    5      7.28      0.00
   22   10    5     -2.84      0.00
   21   11    5     13.16      0.00
   20   12    5     -1.87      0.00
   19   13    5      1.24      0.00
   18   14    5     -3.27      0.00
   17   15    5      1.88      0.00
   16   16    5     -1.22      0.00
   15   17    5     -1.49      0.00
   14   18    5     -0.19      0.00
   33    3    5      7.12      0.00
   32    2    5      3.44      0.00
   29    1    5      0.68      0.00
   28    2    5      1.62      0.00
   27    3    5     -5.21      0.00
   26    4    5     -1.40      0.00
   25    5    5     -6.32      0.00
   24    6    5      8.53      0.00
   23    7    5     -2.34      0.00
   22    8    5     19.32      0.00
   21    9    5     -2.16      0.00
   20   10    5      4.95      0.00
   19   11    5      1.74      0.00
   18   12    5     -3.17      0.00
   17   13    5     -8.57      0.00
   16   14    5      0.26      0.00
   15   15    5      0.71      0.00
   14   16    5     -4.92      0.00
   13   17    5     -0.55      0.00
   12   18    5      1.82      0.00
   11   19    5     -2.65      0.00
   33    5    5      4.37      0.00
   31    3    5     -0.89      0.00
   27    1    5     12.58      0.00
   26    2    5      3.97      0.00
   25    3    5     10.65      0.00
   24    4    5    -13.05      0.00
   23    5    5      3.70      0.00
   22    6    5    -11.87      0.00
   21    7    5     -0.83      0.00
   20    8    5      1.57      0.00
   19    9    5     -9.31      0.00
   18   10    5      3.30      0.00
   17   11    5     -2.21      0.00
   16   12    5    -10.44      0.00
   15   13    5     -9.59      0.00
   14   14    5      8.82      0.00
   13   15    5     -7.22      0.00
   12   16    5     -2.10      0.00
   11   17    5     -0.16      0.00
   10   18    5      0.30      0.00
    9   19    5      2.18      0.00
   30    4    5    -10.57      0.00
   29    3    5     -5.89      0.00
   25    1    5     -5.10      0.00
   23    3    5      2.78      0.00
   22    4    5     14.95      0.00
   21    5    5      9.16      0.00
   20    6    5      0.20      0.00
   19    7    5     16.31      0.00
   18    8    5     -7.48      0.00
   17    9    5      0.45      0.00
   16   10    5     -9.83      0.00
   15   11    5      4.05      0.00
   14   12    5    -16.17      0.00
   13   13    5     15.88      0.00
   12   14    5     -1.03      0.00
   11   15    5     -2.09      0.00
   10   16    5      2.90      0.00
    9   17    5      0.34      0.00
    8   18    5      4.82      0.00
    7   19    5     -2.68      0.00
   29    5    5     -2.22      0.00
   28    4    5    -10.45      0.00
   23    1    5     10.07      0.00
   22    2    5     -2.19      0.00
   21    3    5    -17.32      0.00
   20    4    5      0.11      0.00
   19    5    5    -21.58      0.00
   18    6    5     15.26      0.00
   17    7    5      0.05      0.00
   16    8    5     32.65      0.00
   15    9    5     -3.14      0.00
   14   10    5     17.51      0.00
   13   11    5     -8.76      0.00
   12   12    5     17.39      0.00
   11   13    5      9.15      0.00
   10   14    5    -12.02      0.00
    9   15    5      4.54      0.00
    8   16    5      0.44      0.00
    7   17    5      8.41      0.00
    6   18    5      1.42      0.00
    5   19    5     13.31      0.00
    4   20    5      3.40      0.00
   24    2    5     10.60      0.00
   21    1    5     39.23      0.00
   20    2    5     -5.91      0.00
   19    3    5      4.16      0.00
   18    4    5    -37.75      0.00
   17    5    5     -7.33      0.00
   16    6    5    -51.26      0.00
   15    7    5     14.93      0.00
   14    8    5    -16.08      0.00
   13    9    5     -8.12      0.00
   12   10    5     -7.34      0.00
   11   11    5     -2.87      0.00
   10   12    5     24.06      0.00
    9   13    5     -9.46      0.00
    8   14    5     -3.52      0.00
    7   15    5     -4.57      0.00
    6   16    5      0.77      0.00
    5   17    5     -9.78      0.00
    3   19    5      2.84      0.00
    2   20    5     -1.82      0.00
   19    1    5    -12.99      0.00
   18    2    5      2.79      0.00
   17    3    5    -26.39      0.00
   16    4    5     51.60      0.00
   15    5    5      7.09      0.00
   14    6    5     35.21      0.00
   13    7    5     17.29      0.00
   12    8    5    -20.20      0.00
   11    9    5      6.89      0.00
   10   10    5    -28.81      0.00
    9   11    5     19.93      0.00
    8   12    5     13.01      0.00
    7   13    5      2.23      0.00
    6   14    5      5.73      0.00
    5   15    5     15.26      0.00
    4   16    5      6.80      0.00
    3   17    5      2.90      0.00
    2   18    5     -0.42      0.00
    1   19    5     -2.66      0.00
    0   20    5     -1.64      0.00
   17    1    5     24.82      0.00
   16    2    5    -46.20      0.00
   15    3    5     -9.88      0.00
   14    4    5     16.41      0.00
   13    5    5     16.99      0.00
   12    6    5     53.73      0.00
   11    7    5     -4.93      0.00
   10    8    5     32.53      0.00
    9    9    5    -30.63      0.00
    8   10    5    -13.96      0.00
    7   11    5      0.76      0.00
    6   12    5     -7.98      0.00
    5   13    5     -0.86      0.00
    4   14    5      4.18      0.00
    3   15    5      3.48      0.00
    2   16    5      5.95      0.00
    1   17    5      5.12      0.00
    0   18    5     -3.39      0.00
   -1   19    5      2.62      0.00
   -2   20    5      6.62      0.00
   15    1    5     -0.92      0.00
   14    2    5     -8.48      0.00
   13    3    5     33.21      0.00
   12    4    5    -47.14      0.00
   11    5    5     -4.04      0.00
   10    6    5    -38.98      0.00
    9    7    5     17.01      0.00
    8    8    5    -12.81      0.00
    7    9    5     -9.39      0.00
    6   10    5      2.35      0.00
    5   11    5    -26.89      0.00
    4   12    5     -1.99      0.00
    3   13    5      6.19      0.00
    2   14    5     -6.20      0.00
    1   15    5     -8.26      0.00
    0   16    5      9.36      0.00
   -1   17    5      1.32      0.00
   -2   18    5      0.09      0.00
   -3   19    5     -1.25      0.00
   -4   20    5     -3.10      0.00
   13    1    5    -30.02      0.00
   12    2    5     25.23      0.00
   11    3    5    -63.26      0.00
   10    4    5    -45.79      0.00
    9    5    5    -28.55      0.00
    8    6    5     14.34      0.00
    7    7    5      0.27      0.00
    6    8    5     -7.41      0.00
    5    9    5     43.82      0.00
    4   10    5    -11.17      0.00
    3   11    5    -17.13      0.00
    2   12    5    -12.14      0.00
    1   13    5     -1.14      0.00
    0   14    5    -24.87      0.00
   -1   15    5      2.68      0.00
   -2   16    5      7.11      0.00
   -3   17    5      2.23      0.00
   -4   18    5      3.27      0.00
   -5   19    5      0.30      0.00
   -6   20    5      0.44      0.00
   11    1    5     23.69      0.00
   10    2    5    -31.31      0.00
    9    3    5    -83.22      0.00
    8    4    5     -8.89      0.00
    7    5    5     24.91      0.00
    6    6    5     26.16      0.00
    5    7    5    -50.07      0.00
    4    8    5     18.98      0.00
    3    9    5     13.64      0.00
    2   10    5     32.75      0.00
    1   11    5    -14.42      0.00
    0   12    5     20.92      0.00
   -1   13    5     -6.25      0.00
   -2   14    5     -0.74      0.00
   -3   15    5     16.04      0.00
   -4   16    5     -9.11      0.00
   -5   17    5      4.46      0.00
   -6   18    5      4.85      0.00
   -7   19    5     -1.66      0.00
   -8   20    5     -1.77      0.00
    9    1    5     33.10      0.00
    8    2    5    -64.51      0.00
    7    3    5     39.85      0.00
    6    4    5     35.74      0.00
    5    5    5     76.12      0.00
    4    6    5     -8.83      0.00
    3    7    5    -10.01      0.00
    2    8    5    -72.10      0.00
    1    9    5      5.69      0.00
    0   10    5    -15.45      0.00
   -1   11    5      2.19      0.00
   -2   12    5     11.96      0.00
   -3   13    5     -7.60      0.00
   -4   14    5     32.14      0.00
   -5   15    5     -1.42      0.00
   -6   16    5    -13.46      0.00
   -7   17    5     -5.23      0.00
   -8   18    5     -0.69      0.00
   -9   19    5     -0.59      0.00
    7    1    5   -154.11      0.00
    6    2    5    -31.42      0.00
    5    3    5    -16.10      0.00
    4    4    5    -28.99      0.00
    3    5    5    -37.98      0.00
    2    6    5     58.41      0.00
    1    7    5     -8.33      0.00
    0    8    5      4.43      0.00
   -1    9    5     10.83      0.00
   -2   10    5    -20.49      0.00
   -3   11    5     24.81      0.00
   -4   12    5    -21.79      0.00
   -5   13    5      3.21      0.00
   -6   14    5      7.72      0.00
   -7   15    5     -0.06      0.00
   -8   16    5      0.91      0.00
   -9   17    5     12.08      0.00
  -10   18    5     -0.77      0.00
  -11   19    5     -2.80      0.00
    5    1    5    -52.77      0.00
    4    2    5    -13.93      0.00
    3    3    5    -45.98      0.00
    2    4    5   -154.13      0.00
    1    5    5    -73.43      0.00
    0    6    5    -17.07      0.00
   -1    7    5    -17.04      0.00
   -2    8    5     44.26      0.00
   -3    9    5     -2.00      0.00
   -4   10    5     41.59      0.00
   -5   11    5      8.68      0.00
   -6   12    5     -5.36      0.00
   -7   13    5     -8.57      0.00
   -8   14    5     -8.60      0.00
   -9   15    5    -17.69      0.00
  -10   16    5      1.66      0.00
  -11   17    5      3.51      0.00
  -12   18    5     -3.59      0.00
    3    1    5    -47.87      0.00
    2    2    5     23.59      0.00
    1    3    5     11.41      0.00
    0    4    5    -96.40      0.00
   -1    5    5    -42.33      0.00
   -2    6    5    -70.33      0.00
   -3    7    5      8.54      0.00
   -4    8    5     -5.96      0.00
   -5    9    5     -5.03      0.00
   -6   10    5      5.02      0.00
   -7   11    5      6.58      0.00
   -8   12    5     -6.77      0.00
   -9   13    5     -1.59      0.00
  -10   14    5     -9.81      0.00
  -11   15    5     -5.14      0.00
  -12   16    5      2.46      0.00
  -13   17    5     -1.18      0.00
  -14   18    5      4.01      0.00
    1    1    5   -103.92      0.00
    0    2    5     61.11      0.00
   -1    3    5    -18.47      0.00
   -2    4    5     45.61      0.00
   -3    5    5    -23.04      0.00
   -4    6    5    -38.06      0.00
   -5    7    5     23.51      0.00
   -6    8    5     18.12      0.00
   -7    9    5     22.39      0.00
   -8   10    5     14.52      0.00
   -9   11    5      5.51      0.00
  -10   12    5     -3.87      0.00
  -11   13    5     -9.05      0.00
  -12   14    5     -4.02      0.00
  -13   15    5      3.21      0.00
  -14   16    5      3.03      0.00
  -15   17    5     -0.29      0.00
  -16   18    5      6.68      0.00
   -1    1    5    101.36      0.00
   -2    2    5    -30.03      0.00
   -3    3    5      6.59      0.00
   -4    4    5    100.76      0.00
   -5    5    5     30.40      0.00
   -6    6    5     38.59      0.00
   -7    7    5     10.04      0.00
   -8    8    5     13.98      0.00
   -9    9    5     -1.19      0.00
  -10   10    5     19.77      0.00
  -11   11    5     10.06      0.00
  -12   12    5     -3.62      0.00
  -13   13    5     -2.46      0.00
  -14   14    5     -4.74      0.00
  -15   15    5     -0.12      0.00
  -16   16    5     -2.88      0.00
  -17   17    5      3.30      0.00
   16   18    5      3.43      0.00
   -3    1    5    -45.64      0.00
   -4    2    5   -132.28      0.00
   -5    3    5    -42.63      0.00
   -6    4    5      3.05      0.00
   -7    5    5     45.26      0.00
   -8    6    5     21.13      0.00
   -9    7    5     29.60      0.00
  -10    8    5    -10.70      0.00
  -11    9    5     -7.61      0.00
  -12   10    5     -2.90      0.00
  -13   11    5    -14.69      0.00
  -14   12    5     -1.40      0.00
  -15   13    5      7.63      0.00
  -16   14    5     13.55      0.00
  -17   15    5      3.37      0.00
  -18   16    5     -1.88      0.00
  -19   17    5     -3.51      0.00
   -5    1    5     -8.13      0.00
   -6    2    5    -60.40      0.00
   -7    3    5    -85.93      0.00
   -8    4    5     -6.62      0.00
   -9    5    5    -20.95      0.00
  -10    6    5      2.53      0.00
  -11    7    5     16.96      0.00
  -12    8    5     16.52      0.00
  -13    9    5     32.99      0.00
  -14   10    5      3.44      0.00
  -15   11    5     -1.65      0.00
  -16   12    5     -6.50      0.00
  -17   13    5     -5.08      0.00
  -18   14    5     -3.40      0.00
  -19   15    5      6.09      0.00
  -20   16    5      4.68      0.00
   -7    1    5     61.52      0.00
   -8    2    5    -20.71      0.00
   -9    3    5     -5.76      0.00
  -10    4    5    -12.03      0.00
  -11    5    5    -49.71      0.00
  -12    6    5    -32.25      0.00
  -13    7    5    -29.25      0.00
  -14    8    5     21.17      0.00
  -15    9    5     13.49      0.00
  -16   10    5     17.29      0.00
  -17   11    5     17.06      0.00
  -18   12    5     15.00      0.00
  -19   13    5     -1.28      0.00
  -20   14    5     -9.05      0.00
  -21   15    5     -5.35      0.00
   -9    1    5     12.75      0.00
  -10    2    5    -20.33      0.00
  -11    3    5     17.84      0.00
  -12    4    5    -18.71      0.00
  -13    5    5    -11.67      0.00
  -14    6    5    -22.03      0.00
  -15    7    5     10.45      0.00
  -16    8    5      2.29      0.00
  -17    9    5      0.07      0.00
  -18   10    5    -12.62      0.00
  -19   11    5     -1.03      0.00
  -20   12    5      9.59      0.00
  -21   13    5      5.76      0.00
  -22   14    5      3.08      0.00
  -23   15    5     -4.37      0.00
  -11    1    5    -59.71      0.00
  -12    2    5     -7.99      0.00
  -13    3    5     -7.95      0.00
  -14    4    5      9.18      0.00
  -15    5    5     -1.90      0.00
  -16    6    5      3.94      0.00
  -17    7    5     -3.38      0.00
  -18    8    5      3.23      0.00
  -19    9    5     -8.74      0.00
  -20   10    5     -8.59      0.00
  -21   11    5     -7.83      0.00
  -22   12    5     -2.35      0.00
  -23   13    5      2.90      0.00
  -24   14    5      2.08      0.00
  -13    1    5      6.41      0.00
  -14    2    5    -13.13      0.00
  -15    3    5     -9.27      0.00
  -16    4    5      5.96      0.00
  -17    5    5      8.01      0.00
  -18    6    5     -4.14      0.00
  -19    7    5    -15.55      0.00
  -20    8    5    -24.28      0.00
  -21    9    5      1.99      0.00
  -22   10    5      8.97      0.00
  -23   11    5      2.31      0.00
  -24   12    5      6.99      0.00
  -25   13    5      2.38      0.00
    6   20    5      6.63      0.00
    4   18    5      1.11      0.00
  -15    1    5     13.56      0.00
  -16    2    5     -2.60      0.00
  -17    3    5     -3.88      0.00
  -18    4    5     -3.18      0.00
  -19    5    5      7.36      0.00
  -20    6    5      8.47      0.00
  -21    7    5    -16.25      0.00
  -22    8    5    -19.82      0.00
  -23    9    5     -0.06      0.00
  -24   10    5     -3.31      0.00
  -25   11    5     -6.73      0.00
  -26   12    5      2.23      0.00
  -27   13    5      8.02      0.00
  -17    1    5     18.31      0.00
  -18    2    5     18.14      0.00
  -19    3    5      0.91      0.00
  -20    4    5    -12.29      0.00
  -21    5    5     -6.31      0.00
  -22    6    5      1.13      0.00
  -23    7    5      0.34      0.00
  -24    8    5      5.91      0.00
  -25    9    5     11.19      0.00
  -26   10    5     -5.10      0.00
  -27   11    5     -0.62      0.00
  -28   12    5     -1.16      0.00
  -19    1    5     22.80      0.00
  -20    2    5     31.58      0.00
  -21    3    5     30.68      0.00
  -22    4    5     12.25      0.00
  -23    5    5     -5.00      0.00
  -24    6    5     -4.11      0.00
  -25    7    5    -12.21      0.00
  -26    8    5     -0.37      0.00
  -27    9    5     -6.68      0.00
  -28   10    5      5.19      0.00
  -29   11    5      9.77      0.00
  -21    1    5    -19.98      0.00
  -22    2    5      5.86      0.00
  -23    3    5     18.09      0.00
  -24    4    5     -4.54      0.00
  -25    5    5      7.72      0.00
  -26    6    5     -1.08      0.00
  -27    7    5      2.29      0.00
  -28    8    5     -4.52      0.00
  -29    9    5     -8.32      0.00
  -30   10    5     -1.59      0.00
  -23    1    5     -3.45      0.00
  -24    2    5     16.19      0.00
  -25    3    5     -3.90      0.00
  -26    4    5     -2.91      0.00
  -27    5    5     -1.70      0.00
  -28    6    5     -1.18      0.00
  -29    7    5      9.09      0.00
  -30    8    5      9.74      0.00
  -31    9    5     -0.04      0.00
  -25    1    5     -6.10      0.00
  -26    2    5      0.85      0.00
  -27    3    5     -0.86      0.00
  -28    4    5      8.03      0.00
  -29    5    5     -0.91      0.00
  -30    6    5     -3.61      0.00
  -31    7    5      1.30      0.00
  -32    8    5      4.26      0.00
  -27    1    5      4.64      0.00
  -28    2    5     -8.58      0.00
  -29    3    5     -9.76      0.00
  -30    4    5     -6.52      0.00
  -31    5    5     -0.04      0.00
  -32    6    5      1.51      0.00
  -33    7    5      0.07      0.00
  -29    1    5      0.32      0.00
  -30    2    5    -10.30      0.00
  -31    3    5     -7.09      0.00
  -32    4    5     -5.73      0.00
  -33    5    5     -1.18      0.00
  -31    1    5    -11.66      0.00
  -32    2    5     -1.04      0.00
  -33    3    5     -1.21      0.00
  -34    4    5      0.20      0.00
  -13   19    5      1.43      0.00
  -33    1    5      2.73      0.00
  -34    2    5      2.78      0.00
  -35    1    5     -2.28      0.00
   32    6    6     -9.76      0.00
   31    7    6     -4.66      0.00
   30    8    6      7.71      0.00
   29    9    6     -2.05      0.00
   28   10    6      4.01      0.00
   27   11    6      2.46      0.00
   26   12    6      1.12      0.00
   25   13    6     -2.07      0.00
   33    3    6      0.09      0.00
   32    4    6     -2.51      0.00
   31    5    6     -9.57      0.00
   30    6    6    -11.68      0.00
   29    7    6      1.80      0.00
   28    8    6     -1.36      0.00
   27    9    6      0.42      0.00
   26   10    6     -4.13      0.00
   25   11    6     -0.68      0.00
   24   12    6      3.41      0.00
   23   13    6      3.38      0.00
   22   14    6      0.24      0.00
   21   15    6      2.65      0.00
   20   16    6      5.20      0.00
   29    5    6      1.42      0.00
   28    6    6     -0.50      0.00
   27    7    6     -3.46      0.00
   26    8    6      4.43      0.00
   25    9    6      6.30      0.00
   24   10    6      0.18      0.00
   23   11    6     -2.30      0.00
   22   12    6     -4.95      0.00
   21   13    6      2.98      0.00
   20   14    6      0.82      0.00
   19   15    6      0.26      0.00
   18   16    6     -2.41      0.00
   17   17    6     -2.98      0.00
   26    6    6     -2.64      0.00
   25    7    6     -2.56      0.00
   24    8    6      5.55      0.00
   23    9    6     -3.43      0.00
   22   10    6      4.59      0.00
   21   11    6     -2.17      0.00
   20   12    6     -1.79      0.00
   19   13    6      3.34      0.00
   18   14    6      1.97      0.00
   17   15    6     -0.01      0.00
   16   16    6     -4.24      0.00
   15   17    6     -4.92      0.00
   14   18    6     -0.11      0.00
   32    2    6     -7.43      0.00
   31    1    6     -1.80      0.00
   30    0    6      3.02      0.00
   29    1    6      2.80      0.00
   28    2    6      5.60      0.00
   27    3    6     15.06      0.00
   26    4    6     -0.91      0.00
   25    5    6      6.73      0.00
   24    6    6      0.14      0.00
   23    7    6      8.43      0.00
   22    8    6     -0.73      0.00
   21    9    6     -9.30      0.00
   20   10    6      2.48      0.00
   19   11    6     -7.22      0.00
   18   12    6     -2.92      0.00
   17   13    6     -0.81      0.00
   16   14    6      1.11      0.00
   15   15    6     -5.22      0.00
   14   16    6     -3.43      0.00
   13   17    6     -3.68      0.00
   12   18    6     -2.81      0.00
   31    3    6    -16.73      0.00
   30    2    6     -5.97      0.00
   28    0    6      7.72      0.00
   27    1    6      1.92      0.00
   26    2    6      3.79      0.00
   25    3    6     -9.61      0.00
   24    4    6     -6.05      0.00
   23    5    6      0.73      0.00
   22    6    6      1.04      0.00
   21    7    6      3.41      0.00
   20    8    6    -16.57      0.00
   19    9    6      3.56      0.00
   18   10    6      1.67      0.00
   17   11    6      1.04      0.00
   16   12    6     -8.07      0.00
   15   13    6      6.71      0.00
   14   14    6     -4.84      0.00
   13   15    6     -1.18      0.00
   12   16    6     -2.62      0.00
   11   17    6     -0.93      0.00
   10   18    6     -3.74      0.00
    9   19    6     -2.95      0.00
   30    4    6     -7.63      0.00
   29    3    6     -3.71      0.00
   26    0    6     -7.26      0.00
   25    1    6     -7.17      0.00
   24    2    6      2.26      0.00
   23    3    6      6.84      0.00
   22    4    6     20.98      0.00
   21    5    6      1.33      0.00
   20    6    6      4.29      0.00
   19    7    6    -22.41      0.00
   18    8    6     -3.88      0.00
   17    9    6     -6.22      0.00
   16   10    6     13.13      0.00
   15   11    6     -1.32      0.00
   14   12    6     16.33      0.00
   13   13    6      5.62      0.00
   12   14    6      5.81      0.00
   11   15    6      7.70      0.00
   10   16    6      0.62      0.00
    9   17    6     -1.26      0.00
    8   18    6     -5.17      0.00
    7   19    6      2.94      0.00
   28    4    6      2.88      0.00
   24    0    6    -16.83      0.00
   23    1    6     -3.68      0.00
   22    2    6    -16.29      0.00
   21    3    6     32.29      0.00
   20    4    6     13.64      0.00
   19    5    6     19.42      0.00
   18    6    6     -5.29      0.00
   17    7    6     34.32      0.00
   16    8    6      9.49      0.00
   15    9    6     24.22      0.00
   14   10    6     10.75      0.00
   13   11    6      9.33      0.00
   12   12    6      9.38      0.00
   11   13    6     -1.72      0.00
   10   14    6     12.49      0.00
    9   15    6     10.36      0.00
    8   16    6      8.40      0.00
    7   17    6      2.74      0.00
    6   18    6     11.30      0.00
    5   19    6      1.42      0.00
    4   20    6     -1.54      0.00
   27    5    6     -6.38      0.00
   22    0    6     52.66      0.00
   21    1    6     20.28      0.00
   20    2    6     26.91      0.00
   19    3    6      0.72      0.00
   18    4    6     -7.20      0.00
   17    5    6    -52.60      0.00
   16    6    6     11.44      0.00
   15    7    6      7.91      0.00
   14    8    6     12.32      0.00
   13    9    6     23.88      0.00
   12   10    6    -10.97      0.00
   11   11    6      4.51      0.00
   10   12    6    -19.86      0.00
    9   13    6    -14.94      0.00
    8   14    6      2.31      0.00
    7   15    6      1.45      0.00
    6   16    6     -8.47      0.00
    5   17    6     -1.82      0.00
    4   18    6      2.42      0.00
    3   19    6      4.74      0.00
    2   20    6      9.83      0.00
   20    0    6     35.84      0.00
   19    1    6     26.43      0.00
   18    2    6     -1.75      0.00
   17    3    6     30.44      0.00
   16    4    6     -1.49      0.00
   15    5    6     -2.36      0.00
   14    6    6      7.93      0.00
   13    7    6    -23.96      0.00
   12    8    6     19.76      0.00
   11    9    6    -19.46      0.00
   10   10    6      4.55      0.00
    9   11    6     -4.68      0.00
    8   12    6    -21.92      0.00
    7   13    6      0.81      0.00
    6   14    6      9.33      0.00
    5   15    6      6.86      0.00
    4   16    6      2.79      0.00
    3   17    6     -1.60      0.00
    2   18    6     -2.03      0.00
    1   19    6      3.14      0.00
    0   20    6      2.08      0.00
   18    0    6     10.70      0.00
   17    1    6    -43.28      0.00
   16    2    6    -39.55      0.00
   15    3    6      2.29      0.00
   14    4    6    -14.75      0.00
   13    5    6     49.68      0.00
   12    6    6      3.26      0.00
   11    7    6     26.86      0.00
   10    8    6    -16.41      0.00
    9    9    6    -21.61      0.00
    8   10    6    -20.25      0.00
    7   11    6    -31.99      0.00
    6   12    6     -4.54      0.00
    5   13    6     -8.43      0.00
    4   14    6     -1.36      0.00
    3   15    6     10.61      0.00
    2   16    6     10.06      0.00
    1   17    6     -1.33      0.00
    0   18    6      1.48      0.00
   -1   19    6      4.52      0.00
   -2   20    6      0.46      0.00
   16    0    6    -39.57      0.00
   15    1    6    -43.31      0.00
   14    2    6      6.16      0.00
   13    3    6    -56.28      0.00
   12    4    6     -1.12      0.00
   11    5    6     -5.35      0.00
   10    6    6     18.56      0.00
    9    7    6     17.23      0.00
    8    8    6     11.75      0.00
    7    9    6      7.52      0.00
    6   10    6    -37.48      0.00
    5   11    6      9.05      0.00
    4   12    6      4.42      0.00
    3   13    6     -5.61      0.00
    2   14    6     -0.98      0.00
    1   15    6     14.97      0.00
    0   16    6      7.63      0.00
   -1   17    6      3.06      0.00
   -2   18    6     -1.02      0.00
   -3   19    6     -0.38      0.00
   -4   20    6     -0.27      0.00
   14    0    6    -35.28      0.00
   13    1    6     25.46      0.00
   12    2    6     -8.89      0.00
   11    3    6     -0.51      0.00
   10    4    6     34.98      0.00
    9    5    6      6.97      0.00
    8    6    6      8.16      0.00
    7    7    6     -2.17      0.00
    6    8    6     53.49      0.00
    5    9    6     -4.80      0.00
    4   10    6     20.42      0.00
    3   11    6      5.69      0.00
    2   12    6     15.93      0.00
    1   13    6     -8.70      0.00
    0   14    6      4.90      0.00
   -1   15    6      7.87      0.00
   -2   16    6     -0.41      0.00
   -3   17    6      6.28      0.00
   -4   18    6     -0.95      0.00
   -5   19    6      0.24      0.00
   12    0    6     58.73      0.00
   11    1    6     55.88      0.00
   10    2    6    -14.88      0.00
    9    3    6     54.02      0.00
    8    4    6     -5.90      0.00
    7    5    6     22.53      0.00
    6    6    6    -19.24      0.00
    5    7    6     45.72      0.00
    4    8    6     22.37      0.00
    3    9    6     75.40      0.00
    2   10    6     12.49      0.00
    1   11    6     27.47      0.00
    0   12    6     10.23      0.00
   -1   13    6     -7.02      0.00
   -2   14    6      9.57      0.00
   -3   15    6     -8.48      0.00
   -4   16    6     12.73      0.00
   -5   17    6      8.90      0.00
   -6   18    6     -0.37      0.00
   -7   19    6      2.51      0.00
   10    0    6    146.18      0.00
    9    1    6     53.93      0.00
    8    2    6    126.16      0.00
    7    3    6      2.55      0.00
    6    4    6      2.21      0.00
    5    5    6    -24.74      0.00
    4    6    6    -14.22      0.00
    3    7    6    -89.04      0.00
    2    8    6     10.28      0.00
    1    9    6     19.52      0.00
    0   10    6     12.81      0.00
   -1   11    6     21.95      0.00
   -2   12    6    -27.75      0.00
   -3   13    6     -0.88      0.00
   -4   14    6    -11.03      0.00
   -5   15    6     -9.51      0.00
   -6   16    6     -3.99      0.00
   -7   17    6     -0.80      0.00
   -8   18    6     -3.21      0.00
   -9   19    6      4.35      0.00
    8    0    6    -49.95      0.00
    7    1    6     45.14      0.00
    6    2    6     31.47      0.00
    5    3    6     -1.70      0.00
    4    4    6      9.16      0.00
    3    5    6     77.93      0.00
    2    6    6    -20.86      0.00
    1    7    6    -44.45      0.00
    0    8    6      2.43      0.00
   -1    9    6    -12.49      0.00
   -2   10    6     21.91      0.00
   -3   11    6    -23.56      0.00
   -4   12    6    -21.13      0.00
   -5   13    6      1.15      0.00
   -6   14    6      3.00      0.00
   -7   15    6      0.12      0.00
   -8   16    6      8.17      0.00
   -9   17    6     -3.56      0.00
  -10   18    6      0.35      0.00
  -11   19    6      6.08      0.00
    6    0    6    -12.73      0.00
    5    1    6      1.69      0.00
    4    2    6    -23.79      0.00
    3    3    6    -93.15      0.00
    2    4    6    -43.96      0.00
    1    5    6     27.11      0.00
    0    6    6    -17.61      0.00
   -1    7    6     32.53      0.00
   -2    8    6     17.83      0.00
   -3    9    6     11.30      0.00
   -4   10    6     -1.26      0.00
   -5   11    6    -38.87      0.00
   -6   12    6    -22.68      0.00
   -7   13    6     -5.76      0.00
   -8   14    6    -14.02      0.00
   -9   15    6     -5.23      0.00
  -10   16    6      0.66      0.00
  -11   17    6     -2.60      0.00
  -12   18    6      0.89      0.00
    4    0    6     -7.54      0.00
    3    1    6      4.34      0.00
    1    3    6   -133.48      0.00
    0    4    6    -65.45      0.00
   -1    5    6    -80.27      0.00
   -2    6    6      2.29      0.00
   -3    7    6     63.80      0.00
   -4    8    6     -9.08      0.00
   -5    9    6      2.64      0.00
   -6   10    6    -16.73      0.00
   -7   11    6    -14.78      0.00
   -8   12    6     -5.80      0.00
   -9   13    6     -8.76      0.00
  -10   14    6    -10.16      0.00
  -11   15    6     -4.23      0.00
  -12   16    6     -2.99      0.00
  -13   17    6      0.17      0.00
  -14   18    6      0.38      0.00
    2    0    6   -120.69      0.00
    1    1    6      1.44      0.00
    0    2    6    -50.04      0.00
   -1    3    6     34.46      0.00
   -2    4    6    -39.19      0.00
   -3    5    6   -123.37      0.00
   -4    6    6     12.12      0.00
   -5    7    6     -2.28      0.00
   -6    8    6      8.04      0.00
   -7    9    6    -10.97      0.00
   -8   10    6     -3.88      0.00
   -9   11    6     -8.03      0.00
  -10   12    6     -5.03      0.00
  -11   13    6      0.24      0.00
  -12   14    6     -0.76      0.00
  -13   15    6      5.65      0.00
  -14   16    6     -1.39      0.00
  -15   17    6      2.76      0.00
  -16   18    6     -3.77      0.00
    2    2    6     17.02      0.00
    0    0    6     12.52      0.00
   -1    1    6    -45.65      0.00
   -2    2    6     19.15      0.00
   -3    3    6    111.57      0.00
   -4    4    6      0.45      0.00
   -5    5    6     15.67      0.00
   -6    6    6     -0.92      0.00
   -7    7    6      6.89      0.00
   -8    8    6     -1.57      0.00
   -9    9    6     22.28      0.00
  -10   10    6     13.21      0.00
  -11   11    6     -3.17      0.00
  -12   12    6      2.79      0.00
  -13   13    6     -9.93      0.00
  -14   14    6     -0.42      0.00
  -15   15    6     -1.51      0.00
  -16   16    6      3.86      0.00
  -17   17    6      6.01      0.00
   -2    0    6     -3.60      0.00
   -3    1    6    -12.93      0.00
   -4    2    6      3.29      0.00
   -5    3    6     18.07      0.00
   -6    4    6     31.22      0.00
   -7    5    6     -1.54      0.00
   -8    6    6      5.19      0.00
   -9    7    6    -13.26      0.00
  -10    8    6     -9.20      0.00
  -11    9    6      7.89      0.00
  -12   10    6     -6.43      0.00
  -13   11    6      9.50      0.00
  -14   12    6      0.00      0.00
  -15   13    6      5.80      0.00
  -16   14    6      5.12      0.00
  -17   15    6      1.53      0.00
  -18   16    6     -3.12      0.00
  -19   17    6      1.68      0.00
   -4    0    6     61.69      0.00
   -5    1    6      1.02      0.00
   -6    2    6    -46.29      0.00
   -7    3    6     43.58      0.00
   -8    4    6     55.03      0.00
   -9    5    6     52.90      0.00
  -10    6    6     52.91      0.00
  -11    7    6     19.84      0.00
  -12    8    6     22.44      0.00
  -13    9    6     -7.56      0.00
  -14   10    6     -0.39      0.00
  -15   11    6     -7.92      0.00
  -16   12    6     -9.63      0.00
  -17   13    6      3.73      0.00
  -18   14    6     13.18      0.00
  -19   15    6      9.92      0.00
  -20   16    6      3.51      0.00
   -6    0    6     73.69      0.00
   -7    1    6     -7.87      0.00
   -8    2    6    -14.00      0.00
   -9    3    6     47.28      0.00
  -10    4    6     30.99      0.00
  -11    5    6     46.82      0.00
  -12    6    6     16.97      0.00
  -13    7    6     19.13      0.00
  -14    8    6      4.14      0.00
  -15    9    6      3.48      0.00
  -16   10    6     -0.46      0.00
  -17   11    6     -3.08      0.00
  -18   12    6      0.56      0.00
  -19   13    6     -3.06      0.00
  -20   14    6      0.77      0.00
  -21   15    6      3.39      0.00
   11   19    6      3.44      0.00
   -8    0    6     35.65      0.00
   -9    1    6    -11.46      0.00
  -10    2    6     58.09      0.00
  -11    3    6     30.13      0.00
  -12    4    6     21.52      0.00
  -13    5    6     -6.06      0.00
  -14    6    6     -5.80      0.00
  -15    7    6      4.76      0.00
  -16    8    6      4.86      0.00
  -17    9    6     -8.01      0.00
  -18   10    6     -7.18      0.00
  -19   11    6      6.81      0.00
  -20   12    6      5.54      0.00
  -21   13    6      4.32      0.00
  -22   14    6      1.76      0.00
  -23   15    6     -2.54      0.00
  -10    0    6    -88.85      0.00
  -11    1    6    -28.84      0.00
  -12    2    6      5.91      0.00
  -13    3    6     28.87      0.00
  -14    4    6     13.37      0.00
  -16    6    6      1.43      0.00
  -17    7    6      2.42      0.00
  -18    8    6     -4.60      0.00
  -19    9    6    -10.44      0.00
  -20   10    6    -11.01      0.00
  -21   11    6     -2.08      0.00
  -22   12    6      5.10      0.00
  -23   13    6      7.04      0.00
  -24   14    6      9.04      0.00
  -12    0    6    -71.64      0.00
  -13    1    6    -61.10      0.00
  -14    2    6    -38.92      0.00
  -15    3    6     -1.62      0.00
  -16    4    6      3.76      0.00
  -17    5    6     24.64      0.00
  -18    6    6      7.74      0.00
  -19    7    6     -4.64      0.00
  -20    8    6      5.82      0.00
  -21    9    6      7.19      0.00
  -22   10    6     -4.96      0.00
  -23   11    6      2.08      0.00
  -24   12    6      9.94      0.00
  -25   13    6      5.67      0.00
  -14    0    6    -37.64      0.00
  -15    1    6    -29.36      0.00
  -16    2    6    -16.39      0.00
  -17    3    6    -15.44      0.00
  -18    4    6     15.17      0.00
  -19    5    6     17.92      0.00
  -20    6    6     -5.58      0.00
  -21    7    6    -20.23      0.00
  -22    8    6     -5.69      0.00
  -23    9    6     -4.51      0.00
  -24   10    6    -10.31      0.00
  -25   11    6      5.42      0.00
  -26   12    6      4.38      0.00
  -16    0    6     10.62      0.00
  -17    1    6     18.69      0.00
  -18    2    6     -4.15      0.00
  -19    3    6     -8.52      0.00
  -20    4    6      2.26      0.00
  -21    5    6      9.19      0.00
  -22    6    6      6.89      0.00
  -23    7    6     -2.83      0.00
  -24    8    6      5.38      0.00
  -25    9    6     -9.23      0.00
  -26   10    6      0.56      0.00
  -27   11    6     -6.98      0.00
  -28   12    6     -3.02      0.00
  -18    0    6     35.61      0.00
  -19    1    6     16.65      0.00
  -20    2    6     10.91      0.00
  -21    3    6     -2.73      0.00
  -22    4    6    -15.01      0.00
  -23    5    6      6.61      0.00
  -24    6    6     -7.08      0.00
  -25    7    6      8.01      0.00
  -26    8    6      2.17      0.00
  -27    9    6      9.18      0.00
  -28   10    6      6.97      0.00
  -29   11    6     -1.59      0.00
  -15    5    6    -10.39      0.00
  -20    0    6    -14.87      0.00
  -21    1    6     -2.94      0.00
  -22    2    6     11.10      0.00
  -23    3    6    -11.77      0.00
  -24    4    6      5.79      0.00
  -25    5    6     -8.08      0.00
  -26    6    6     -1.45      0.00
  -27    7    6      4.28      0.00
  -28    8    6      4.78      0.00
  -29    9    6      3.18      0.00
  -30   10    6      1.06      0.00
  -22    0    6    -14.83      0.00
  -23    1    6      1.96      0.00
  -24    2    6      3.95      0.00
  -25    3    6      3.77      0.00
  -26    4    6     -0.67      0.00
  -27    5    6     -6.55      0.00
  -28    6    6      6.96      0.00
  -29    7    6     16.26      0.00
  -30    8    6     10.77      0.00
  -31    9    6     -0.29      0.00
  -24    0    6    -15.34      0.00
  -25    1    6      4.93      0.00
  -26    2    6      3.07      0.00
  -27    3    6      7.69      0.00
  -28    4    6     -5.18      0.00
  -29    5    6     -4.72      0.00
  -30    6    6     -1.53      0.00
  -31    7    6      8.80      0.00
  -32    8    6      2.89      0.00
   -6   20    6      6.48      0.00
  -26    0    6     19.27      0.00
  -27    1    6      6.83      0.00
  -28    2    6     -3.18      0.00
  -29    3    6    -10.58      0.00
  -30    4    6     -5.94      0.00
  -31    5    6     -2.19      0.00
  -32    6    6      4.29      0.00
  -28    0    6      8.83      0.00
  -29    1    6     -3.13      0.00
  -30    2    6     -5.67      0.00
  -32    4    6     -1.62      0.00
  -33    5    6     -0.09      0.00
  -30    0    6     -8.34      0.00
  -31    1    6     -3.11      0.00
  -32    2    6     -1.59      0.00
  -33    3    6     -0.88      0.00
  -34    4    6     -1.54      0.00
  -13   19    6     -4.63      0.00
  -32    0    6      1.70      0.00
  -33    1    6      2.17      0.00
  -34    2    6      3.82      0.00
  -31    3    6     -5.60      0.00
  -34    0    6     -3.44      0.00
  -22   16    6      1.10      0.00
   31    7    7     14.05      0.00
   30    8    7      4.35      0.00
   29    9    7     -1.42      0.00
   28   10    7     -4.14      0.00
   27   11    7      0.31      0.00
   26   12    7      5.25      0.00
   25   13    7      4.71      0.00
   32    4    7     -0.08      0.00
   31    5    7      1.96      0.00
   30    6    7      0.97      0.00
   29    7    7      7.38      0.00
   28    8    7      0.31      0.00
   27    9    7     -6.02      0.00
   26   10    7     -2.70      0.00
   25   11    7      5.48      0.00
   24   12    7      8.22      0.00
   23   13    7      1.77      0.00
   22   14    7     -1.26      0.00
   21   15    7     -0.40      0.00
   31    3    7     -4.12      0.00
   30    4    7      5.15      0.00
   29    5    7      0.73      0.00
   28    6    7      4.33      0.00
   27    7    7      1.22      0.00
   26    8    7      1.51      0.00
   25    9    7      3.01      0.00
   24   10    7      2.21      0.00
   23   11    7      1.78      0.00
   22   12    7      2.65      0.00
   21   13    7      2.15      0.00
   20   14    7     -6.25      0.00
   19   15    7     -0.17      0.00
   18   16    7     -2.90      0.00
   17   17    7      1.12      0.00
   27    5    7     -5.47      0.00
   26    6    7     -7.25      0.00
   25    7    7     -5.47      0.00
   24    8    7      0.36      0.00
   23    9    7      3.63      0.00
   22   10    7     10.46      0.00
   21   11    7     -0.87      0.00
   20   12    7     12.01      0.00
   19   13    7      1.30      0.00
   18   14    7      2.37      0.00
   17   15    7     -2.56      0.00
   16   16    7     -3.57      0.00
   15   17    7      2.53      0.00
   14   18    7      0.49      0.00
   27    3    7      0.95      0.00
   26    4    7     -4.71      0.00
   25    5    7    -10.92      0.00
   24    6    7    -18.80      0.00
   23    7    7     -6.52      0.00
   22    8    7     -9.66      0.00
   21    9    7      8.87      0.00
   20   10    7     -5.02      0.00
   19   11    7      1.69      0.00
   18   12    7     -0.59      0.00
   17   13    7      1.74      0.00
   16   14    7     -1.31      0.00
   15   15    7     -1.43      0.00
   14   16    7     -2.14      0.00
   13   17    7     -0.45      0.00
   12   18    7     -3.56      0.00
   30    2    7     -8.56      0.00
   29    1    7      1.09      0.00
   27    1    7     -8.73      0.00
   26    2    7     -4.59      0.00
   25    3    7    -19.93      0.00
   24    4    7    -13.34      0.00
   23    5    7    -16.07      0.00
   22    6    7      0.88      0.00
   21    7    7     -4.06      0.00
   20    8    7      5.17      0.00
   19    9    7      0.47      0.00
   18   10    7     -0.31      0.00
   17   11    7     -8.62      0.00
   16   12    7     -6.99      0.00
   15   13    7     -8.69      0.00
   14   14    7     -0.56      0.00
   13   15    7      0.24      0.00
   12   16    7      2.49      0.00
   11   17    7      1.27      0.00
   10   18    7      4.23      0.00
    9   19    7      5.44      0.00
   29    3    7    -12.08      0.00
   28    2    7     -0.75      0.00
   25    1    7      7.65      0.00
   24    2    7     -8.48      0.00
   23    3    7     -2.60      0.00
   22    4    7    -20.47      0.00
   21    5    7     -1.58      0.00
   20    6    7      0.97      0.00
   19    7    7      0.18      0.00
   18    8    7    -13.97      0.00
   17    9    7     -1.30      0.00
   16   10    7      0.30      0.00
   15   11    7     -3.29      0.00
   14   12    7     -5.48      0.00
   13   13    7      2.66      0.00
   12   14    7      4.30      0.00
   11   15    7      0.79      0.00
   10   16    7      3.83      0.00
    9   17    7      4.32      0.00
    8   18    7      1.32      0.00
    7   19    7     -7.32      0.00
   28    4    7    -12.78      0.00
   23    1    7    -27.49      0.00
   22    2    7      8.58      0.00
   21    3    7     10.97      0.00
   20    4    7     15.05      0.00
   19    5    7     16.94      0.00
   18    6    7     19.19      0.00
   17    7    7    -17.64      0.00
   16    8    7     -8.54      0.00
   15    9    7      6.15      0.00
   14   10    7     -3.84      0.00
   13   11    7      0.41      0.00
   12   12    7      1.67      0.00
   11   13    7      7.71      0.00
   10   14    7      7.30      0.00
    9   15    7      2.35      0.00
    8   16    7      5.06      0.00
    7   17    7      5.24      0.00
    6   18    7     -3.90      0.00
    5   19    7     -6.01      0.00
   21    1    7    -15.45      0.00
   20    2    7      0.42      0.00
   19    3    7      1.65      0.00
   18    4    7    -16.90      0.00
   17    5    7     -6.41      0.00
   16    6    7    -12.05      0.00
   15    7    7    -12.88      0.00
   14    8    7     19.50      0.00
   13    9    7     -0.50      0.00
   12   10    7      2.20      0.00
   11   11    7     -0.52      0.00
   10   12    7     -6.16      0.00
    9   13    7      4.77      0.00
    8   14    7     -9.07      0.00
    7   15    7    -12.05      0.00
    6   16    7    -10.72      0.00
    5   17    7     -6.15      0.00
    4   18    7      0.27      0.00
    3   19    7      2.07      0.00
   19    1    7      0.19      0.00
   18    2    7     28.08      0.00
   17    3    7     18.36      0.00
   16    4    7    -26.16      0.00
   15    5    7    -16.64      0.00
   14    6    7    -48.95      0.00
   13    7    7     -8.90      0.00
   12    8    7      1.97      0.00
   11    9    7      7.76      0.00
   10   10    7     25.10      0.00
    9   11    7     12.38      0.00
    8   12    7     15.17      0.00
    7   13    7     -0.96      0.00
    6   14    7     -0.21      0.00
    5   15    7     -3.02      0.00
    4   16    7     -7.50      0.00
    3   17    7     -1.35      0.00
    2   18    7      1.58      0.00
    1   19    7     -1.74      0.00
    0   20    7     -2.20      0.00
   17    1    7     -2.29      0.00
   16    2    7     22.06      0.00
   15    3    7     -7.81      0.00
   14    4    7     38.65      0.00
   13    5    7      0.14      0.00
   12    6    7    -26.25      0.00
   11    7    7    -26.52      0.00
   10    8    7    -36.85      0.00
    9    9    7    -20.25      0.00
    8   10    7     -4.66      0.00
    7   11    7     19.93      0.00
    6   12    7     -6.15      0.00
    5   13    7     -1.37      0.00
    4   14    7     15.10      0.00
    3   15    7      4.05      0.00
    2   16    7     -1.92      0.00
    1   17    7     -2.13      0.00
    0   18    7     -0.20      0.00
   -1   19    7      3.18      0.00
   -2   20    7      0.25      0.00
   15    1    7      6.34      0.00
   14    2    7    -22.87      0.00
   13    3    7      5.38      0.00
   12    4    7     13.08      0.00
   11    5    7    -34.05      0.00
   10    6    7    -11.12      0.00
    9    7    7     -0.14      0.00
    8    8    7     -2.15      0.00
    7    9    7    -32.41      0.00
    6   10    7     12.10      0.00
    5   11    7     -2.61      0.00
    4   12    7     -6.69      0.00
    3   13    7      5.72      0.00
    2   14    7      8.45      0.00
    1   15    7      0.93      0.00
    0   16    7     -1.11      0.00
   -1   17    7     -2.84      0.00
   -2   18    7      0.22      0.00
   -3   19    7      0.45      0.00
   13    1    7      6.17      0.00
   12    2    7      5.91      0.00
   11    3    7     51.60      0.00
   10    4    7    -41.05      0.00
    9    5    7    -30.11      0.00
    8    6    7    -18.40      0.00
    7    7    7     24.94      0.00
    6    8    7    -13.52      0.00
    5    9    7     12.16      0.00
    4   10    7    -14.01      0.00
    3   11    7     11.49      0.00
    2   12    7     -0.41      0.00
    1   13    7     -0.07      0.00
    0   14    7     -3.26      0.00
   -1   15    7     -7.66      0.00
   -2   16    7      1.97      0.00
   -3   17    7     -3.93      0.00
   -4   18    7     -4.02      0.00
   -5   19    7      1.39      0.00
   11    1    7    -39.14      0.00
   10    2    7     45.24      0.00
    9    3    7    -31.13      0.00
    8    4    7     13.11      0.00
    7    5    7     33.29      0.00
    6    6    7     67.25      0.00
    5    7    7     38.89      0.00
    4    8    7     69.45      0.00
    3    9    7    -14.97      0.00
    2   10    7     -8.14      0.00
    1   11    7     -0.11      0.00
    0   12    7     -1.35      0.00
   -1   13    7     12.62      0.00
   -2   14    7      4.66      0.00
   -3   15    7     15.20      0.00
   -4   16    7      9.71      0.00
   -5   17    7     -1.59      0.00
   -6   18    7     -1.79      0.00
   -7   19    7      0.86      0.00
    9    1    7     77.14      0.00
    8    2    7     -2.99      0.00
    7    3    7    -23.83      0.00
    6    4    7      7.79      0.00
    5    5    7     23.48      0.00
    4    6    7    -29.38      0.00
    3    7    7     39.24      0.00
    2    8    7     40.95      0.00
    1    9    7      5.00      0.00
    0   10    7     -5.52      0.00
   -1   11    7    -21.77      0.00
   -2   12    7     -4.14      0.00
   -3   13    7      9.66      0.00
   -4   14    7      4.83      0.00
   -5   15    7      5.77      0.00
   -6   16    7      2.50      0.00
   -7   17    7     -4.17      0.00
   -8   18    7      6.44      0.00
   -9   19    7      3.88      0.00
    7    1    7     55.54      0.00
    6    2    7     24.23      0.00
    5    3    7     41.87      0.00
    4    4    7    100.41      0.00
    3    5    7     33.04      0.00
    2    6    7    -37.11      0.00
    1    7    7      5.77      0.00
    0    8    7     13.94      0.00
   -1    9    7     18.79      0.00
   -2   10    7     28.25      0.00
   -3   11    7      0.64      0.00
   -4   12    7     26.56      0.00
   -5   13    7     19.46      0.00
   -6   14    7     10.79      0.00
   -7   15    7     12.30      0.00
   -8   16    7      1.02      0.00
   -9   17    7      1.21      0.00
  -10   18    7      5.88      0.00
  -11   19    7      6.38      0.00
    5    1    7      4.06      0.00
    4    2    7    -38.59      0.00
    3    3    7    -11.84      0.00
    2    4    7     95.71      0.00
    1    5    7     17.06      0.00
    0    6    7     10.03      0.00
   -1    7    7     17.58      0.00
   -2    8    7    -17.89      0.00
   -3    9    7     42.01      0.00
   -4   10    7    -12.27      0.00
   -5   11    7    -11.29      0.00
   -6   12    7      5.47      0.00
   -7   13    7      6.39      0.00
   -8   14    7      6.59      0.00
   -9   15    7      6.85      0.00
  -10   16    7      1.05      0.00
  -11   17    7     -1.02      0.00
  -12   18    7     -1.70      0.00
    3    1    7     13.21      0.00
    2    2    7   -119.98      0.00
    1    3    7    -53.27      0.00
    0    4    7    -68.77      0.00
   -1    5    7    -19.40      0.00
   -2    6    7     88.20      0.00
   -3    7    7     -6.11      0.00
   -4    8    7     28.34      0.00
   -5    9    7      5.18      0.00
   -6   10    7    -18.04      0.00
   -7   11    7    -17.93      0.00
   -8   12    7     -0.24      0.00
   -9   13    7      2.74      0.00
  -10   14    7     -2.13      0.00
  -11   15    7     -2.90      0.00
  -12   16    7     -7.17      0.00
  -13   17    7     -1.58      0.00
  -14   18    7     -5.13      0.00
    1    1    7    -26.34      0.00
    0    2    7     21.73      0.00
   -1    3    7    -35.48      0.00
   -2    4    7   -160.08      0.00
   -3    5    7    -33.29      0.00
   -4    6    7    -16.27      0.00
   -5    7    7      4.63      0.00
   -6    8    7     -5.50      0.00
   -7    9    7    -27.85      0.00
   -8   10    7    -38.22      0.00
   -9   11    7     -8.54      0.00
  -10   12    7     10.19      0.00
  -11   13    7     -3.30      0.00
  -12   14    7      2.01      0.00
  -13   15    7     -4.76      0.00
  -14   16    7     -1.22      0.00
  -15   17    7      0.44      0.00
   -1    1    7    -15.73      0.00
   -2    2    7     65.63      0.00
   -3    3    7     -1.21      0.00
   -5    5    7      8.60      0.00
   -6    6    7     36.56      0.00
   -7    7    7     35.99      0.00
   -8    8    7     17.76      0.00
   -9    9    7    -15.06      0.00
  -10   10    7    -21.93      0.00
  -11   11    7      1.35      0.00
  -12   12    7    -13.03      0.00
  -13   13    7     -6.83      0.00
  -14   14    7     -2.90      0.00
  -15   15    7      2.21      0.00
  -16   16    7      6.87      0.00
  -17   17    7      4.66      0.00
   -3    1    7    -19.85      0.00
   -4    2    7      8.99      0.00
   -5    3    7    -44.76      0.00
   -6    4    7    -63.93      0.00
   -7    5    7    -12.70      0.00
   -8    6    7     24.26      0.00
   -9    7    7     20.12      0.00
  -10    8    7     11.68      0.00
  -11    9    7     -6.30      0.00
  -12   10    7      8.82      0.00
  -13   11    7     -7.17      0.00
  -14   12    7    -13.58      0.00
  -15   13    7     -3.40      0.00
  -16   14    7     -4.26      0.00
  -17   15    7     -6.92      0.00
  -18   16    7     -2.79      0.00
   -5    1    7    -49.48      0.00
   -6    2    7    -26.85      0.00
   -7    3    7      3.07      0.00
   -8    4    7     12.56      0.00
   -9    5    7     45.35      0.00
  -10    6    7     20.01      0.00
  -11    7    7      5.94      0.00
  -12    8    7     -7.60      0.00
  -13    9    7      2.69      0.00
  -14   10    7      8.27      0.00
  -15   11    7     -7.18      0.00
  -16   12    7      3.60      0.00
  -17   13    7      5.37      0.00
  -18   14    7      4.60      0.00
  -19   15    7     -2.27      0.00
  -20   16    7     -9.83      0.00
   -7    1    7   -109.73      0.00
   -8    2    7    -50.88      0.00
   -9    3    7    -30.92      0.00
  -10    4    7     23.80      0.00
  -11    5    7     19.33      0.00
  -12    6    7     -2.44      0.00
  -13    7    7     -7.49      0.00
  -14    8    7    -15.60      0.00
  -15    9    7     -0.35      0.00
  -16   10    7     -3.78      0.00
  -17   11    7      1.64      0.00
  -18   12    7     -2.72      0.00
  -19   13    7      3.95      0.00
  -20   14    7      3.81      0.00
  -21   15    7      1.83      0.00
   -4    4    7    -28.26      0.00
   -9    1    7     12.26      0.00
  -10    2    7    -11.49      0.00
  -11    3    7    -29.00      0.00
  -12    4    7    -37.41      0.00
  -13    5    7    -36.84      0.00
  -14    6    7      1.21      0.00
  -15    7    7      2.62      0.00
  -16    8    7      9.96      0.00
  -17    9    7      4.02      0.00
  -18   10    7      6.29      0.00
  -19   11    7      2.35      0.00
  -20   12    7      1.40      0.00
  -21   13    7      0.93      0.00
  -22   14    7     -0.06      0.00
  -23   15    7      2.11      0.00
  -11    1    7     48.27      0.00
  -12    2    7     38.13      0.00
  -13    3    7      9.46      0.00
  -14    4    7    -32.25      0.00
  -15    5    7    -13.28      0.00
  -16    6    7    -12.31      0.00
  -17    7    7      4.85      0.00
  -18    8    7      1.01      0.00
  -19    9    7    -12.40      0.00
  -20   10    7     -4.40      0.00
  -21   11    7      7.14      0.00
  -22   12    7      5.03      0.00
  -23   13    7      2.45      0.00
  -24   14    7      6.66      0.00
  -13    1    7     11.90      0.00
  -14    2    7     24.16      0.00
  -15    3    7     12.59      0.00
  -16    4    7     26.64      0.00
  -17    5    7     10.31      0.00
  -18    6    7      5.96      0.00
  -19    7    7     16.48      0.00
  -20    8    7      7.26      0.00
  -21    9    7     -9.11      0.00
  -22   10    7     -1.00      0.00
  -23   11    7     11.37      0.00
  -24   12    7      3.52      0.00
  -25   13    7      4.42      0.00
  -15    1    7     -8.43      0.00
  -16    2    7    -11.10      0.00
  -17    3    7      4.09      0.00
  -18    4    7      8.28      0.00
  -19    5    7    -13.29      0.00
  -20    6    7    -19.19      0.00
  -21    7    7    -10.57      0.00
  -22    8    7      2.27      0.00
  -23    9    7     -0.72      0.00
  -24   10    7     13.24      0.00
  -25   11    7      1.81      0.00
  -26   12    7      6.42      0.00
  -17    1    7     -4.59      0.00
  -18    2    7     -7.85      0.00
  -19    3    7      2.60      0.00
  -20    4    7     -2.95      0.00
  -21    5    7     -1.52      0.00
  -23    7    7     -5.73      0.00
  -24    8    7     -7.33      0.00
  -25    9    7      8.14      0.00
  -26   10    7      1.95      0.00
  -27   11    7      0.69      0.00
    2   20    7      2.32      0.00
  -19    1    7     -6.43      0.00
  -20    2    7    -14.38      0.00
  -21    3    7    -29.13      0.00
  -22    4    7      2.59      0.00
  -23    5    7    -12.70      0.00
  -24    6    7      0.30      0.00
  -25    7    7     -1.92      0.00
  -26    8    7      2.07      0.00
  -27    9    7      4.83      0.00
  -28   10    7      2.08      0.00
  -29   11    7      0.75      0.00
  -21    1    7      7.64      0.00
  -22    2    7    -14.14      0.00
  -23    3    7     -7.61      0.00
  -24    4    7    -13.75      0.00
  -26    6    7     -3.71      0.00
  -27    7    7     -1.01      0.00
  -28    8    7     -0.57      0.00
  -29    9    7      1.91      0.00
  -30   10    7     -1.89      0.00
  -23    1    7     14.07      0.00
  -24    2    7     -0.59      0.00
  -25    3    7      0.83      0.00
  -27    5    7     -1.34      0.00
  -28    6    7      3.32      0.00
  -29    7    7      6.49      0.00
  -30    8    7     -3.42      0.00
  -31    9    7     -3.61      0.00
   -4   20    7      0.32      0.00
  -25    1    7     -7.60      0.00
  -26    2    7      4.58      0.00
  -27    3    7      1.58      0.00
  -28    4    7      2.05      0.00
  -29    5    7     -3.54      0.00
  -30    6    7      6.76      0.00
  -31    7    7      1.65      0.00
  -27    1    7     -5.51      0.00
  -28    2    7     -0.72      0.00
  -29    3    7     -2.02      0.00
  -30    4    7     -7.94      0.00
  -31    5    7     -0.18      0.00
  -32    6    7      7.80      0.00
  -22    6    7    -24.72      0.00
  -29    1    7      8.18      0.00
  -30    2    7      5.37      0.00
  -31    3    7     -2.94      0.00
  -32    4    7     -3.45      0.00
  -33    5    7      3.65      0.00
  -25    5    7    -12.30      0.00
  -26    4    7     -9.05      0.00
  -31    1    7     -0.61      0.00
  -32    2    7     -4.70      0.00
  -33    3    7     -7.25      0.00
  -34    4    7     -2.17      0.00
  -33    1    7      0.55      0.00
  -34    2    7     -0.78      0.00
  -16   18    7     -4.48      0.00
  -19   17    7     -2.53      0.00
  -28   12    7      6.82      0.00
   29    9    8     -0.18      0.00
   32    4    8     -5.33      0.00
   31    5    8    -13.85      0.00
   30    6    8     -2.07      0.00
   29    7    8      0.55      0.00
   28    8    8     -2.34      0.00
   27    9    8     -4.91      0.00
   26   10    8     -4.20      0.00
   25   11    8      3.94      0.00
   24   12    8      0.65      0.00
   23   13    8      5.26      0.00
   22   14    8      3.33      0.00
   21   15    8      8.48      0.00
   32    2    8      1.36      0.00
   31    3    8      1.30      0.00
   30    4    8      3.28      0.00
   29    5    8      3.19      0.00
   28    6    8      6.25      0.00
   27    7    8      2.76      0.00
   26    8    8      2.33      0.00
   25    9    8     -3.14      0.00
   24   10    8      0.83      0.00
   23   11    8     -3.67      0.00
   22   12    8      5.84      0.00
   21   13    8     -6.29      0.00
   20   14    8      3.97      0.00
   19   15    8     -0.74      0.00
   18   16    8      0.34      0.00
   28    4    8     -0.77      0.00
   27    5    8      8.31      0.00
   26    6    8      3.48      0.00
   25    7    8      6.64      0.00
   24    8    8      0.73      0.00
   23    9    8      6.45      0.00
   22   10    8    -10.83      0.00
   21   11    8      5.21      0.00
   20   12    8     -0.33      0.00
   19   13    8      1.81      0.00
   18   14    8      0.59      0.00
   17   15    8     -4.50      0.00
   16   16    8      3.04      0.00
   15   17    8      2.99      0.00
   27    3    8      8.04      0.00
   26    4    8      9.91      0.00
   25    5    8     -5.04      0.00
   24    6    8     -4.77      0.00
   23    7    8     -4.83      0.00
   22    8    8      3.51      0.00
   21    9    8     -6.73      0.00
   20   10    8     -6.36      0.00
   19   11    8      1.64      0.00
   18   12    8      2.66      0.00
   17   13    8      4.04      0.00
   16   14    8      0.67      0.00
   15   15    8     -1.23      0.00
   14   16    8      0.42      0.00
   13   17    8     -1.20      0.00
   12   18    8      1.14      0.00
   30    2    8     -0.86      0.00
   29    1    8     23.32      0.00
   28    0    8     16.29      0.00
   27    1    8     20.01      0.00
   26    2    8      1.43      0.00
   25    3    8      4.26      0.00
   24    4    8      0.56      0.00
   23    5    8      0.33      0.00
   22    6    8      0.88      0.00
   21    7    8     -4.90      0.00
   20    8    8     -4.14      0.00
   19    9    8     -7.57      0.00
   18   10    8      1.87      0.00
   17   11    8     -2.49      0.00
   16   12    8     -0.58      0.00
   15   13    8      2.96      0.00
   14   14    8     -3.41      0.00
   13   15    8     -0.62      0.00
   12   16    8      0.36      0.00
   11   17    8     -1.19      0.00
   10   18    8     -7.22      0.00
   29    3    8      3.42      0.00
   28    2    8     27.89      0.00
   26    0    8     17.34      0.00
   25    1    8      4.28      0.00
   24    2    8      4.41      0.00
   23    3    8    -14.55      0.00
   22    4    8    -12.78      0.00
   21    5    8      9.17      0.00
   20    6    8      1.18      0.00
   19    7    8     -7.90      0.00
   18    8    8     -7.25      0.00
   17    9    8      7.43      0.00
   16   10    8      2.89      0.00
   15   11    8      2.57      0.00
   14   12    8     11.72      0.00
   13   13    8      1.95      0.00
   12   14    8     -2.06      0.00
   11   15    8     -1.90      0.00
   10   16    8      0.33      0.00
    9   17    8     -8.80      0.00
    8   18    8    -11.22      0.00
    7   19    8     -6.04      0.00
   24    0    8     -8.95      0.00
   23    1    8      6.72      0.00
   21    3    8     -6.24      0.00
   20    4    8      8.59      0.00
   19    5    8      9.34      0.00
   18    6    8    -12.01      0.00
   17    7    8    -20.69      0.00
   16    8    8     -1.04      0.00
   15    9    8      2.53      0.00
   14   10    8     -1.91      0.00
   13   11    8      9.17      0.00
   12   12    8      2.74      0.00
   11   13    8      4.20      0.00
   10   14    8     -4.35      0.00
    9   15    8      4.09      0.00
    8   16    8      0.52      0.00
    7   17    8     -2.58      0.00
    6   18    8     -5.16      0.00
    5   19    8     -6.26      0.00
   30    8    8     -3.86      0.00
   22    0    8    -22.18      0.00
   21    1    8      2.02      0.00
   20    2    8     -1.06      0.00
   19    3    8    -11.20      0.00
   18    4    8     -2.63      0.00
   17    5    8     12.81      0.00
   16    6    8     -8.75      0.00
   15    7    8      7.06      0.00
   14    8    8     12.83      0.00
   13    9    8    -15.06      0.00
   12   10    8     -2.83      0.00
   11   11    8    -17.13      0.00
   10   12    8     -5.98      0.00
    9   13    8     -8.58      0.00
    8   14    8     -0.06      0.00
    7   15    8     -3.93      0.00
    6   16    8     -2.85      0.00
    5   17    8      1.72      0.00
    4   18    8     -1.58      0.00
    3   19    8      0.90      0.00
   22    2    8     16.43      0.00
   20    0    8     -2.49      0.00
   19    1    8     10.23      0.00
   18    2    8      7.69      0.00
   17    3    8    -12.88      0.00
   16    4    8      8.73      0.00
   15    5    8    -21.63      0.00
   14    6    8    -16.29      0.00
   13    7    8     36.88      0.00
   12    8    8     12.93      0.00
   11    9    8     21.33      0.00
   10   10    8      8.00      0.00
    9   11    8     -5.76      0.00
    8   12    8    -10.83      0.00
    7   13    8      1.39      0.00
    6   14    8     -0.12      0.00
    5   15    8    -11.18      0.00
    4   16    8      1.75      0.00
    3   17    8      4.91      0.00
    2   18    8      3.29      0.00
    1   19    8      0.93      0.00
   28   10    8     -0.47      0.00
   18    0    8      1.33      0.00
   17    1    8      6.55      0.00
   16    2    8     10.66      0.00
   15    3    8     34.68      0.00
   14    4    8     21.01      0.00
   13    5    8    -38.02      0.00
   12    6    8      3.46      0.00
   11    7    8     -3.78      0.00
   10    8    8    -17.03      0.00
    9    9    8      3.57      0.00
    8   10    8      8.67      0.00
    7   11    8    -10.76      0.00
    6   12    8     -5.96      0.00
    5   13    8     10.66      0.00
    4   14    8    -11.56      0.00
    3   15    8     -7.49      0.00
    2   16    8     -1.42      0.00
    1   17    8      2.10      0.00
    0   18    8      5.61      0.00
   -1   19    8      0.57      0.00
   27   11    8     -2.67      0.00
   16    0    8    -18.73      0.00
   15    1    8    -11.06      0.00
   14    2    8     -6.16      0.00
   13    3    8     27.17      0.00
   12    4    8    -33.16      0.00
   11    5    8     10.11      0.00
   10    6    8     30.95      0.00
    9    7    8      1.34      0.00
    8    8    8    -14.72      0.00
    7    9    8      2.51      0.00
    6   10    8     -7.86      0.00
    5   11    8    -14.33      0.00
    4   12    8    -13.44      0.00
    3   13    8    -12.30      0.00
    2   14    8     -8.20      0.00
    1   15    8      4.19      0.00
    0   16    8      1.71      0.00
   -1   17    8      1.84      0.00
   -2   18    8      1.40      0.00
   -3   19    8      4.68      0.00
   26   12    8      0.37      0.00
   14    0    8     -1.43      0.00
   13    1    8    -18.31      0.00
   12    2    8     27.55      0.00
   11    3    8    -36.73      0.00
   10    4    8    -15.63      0.00
    9    5    8    -10.64      0.00
    8    6    8    -18.73      0.00
    7    7    8    -21.28      0.00
    6    8    8      0.64      0.00
    5    9    8     -5.90      0.00
    4   10    8     27.54      0.00
    3   11    8     -2.36      0.00
    2   12    8    -11.51      0.00
    1   13    8    -19.77      0.00
    0   14    8     -7.25      0.00
   -1   15    8      0.97      0.00
   -2   16    8      1.74      0.00
   -3   17    8      0.97      0.00
   -4   18    8      6.44      0.00
   -5   19    8      2.24      0.00
   12    0    8    -47.16      0.00
   11    1    8      0.83      0.00
   10    2    8    -24.90      0.00
    9    3    8      5.68      0.00
    8    4    8     32.65      0.00
    7    5    8      8.44      0.00
    6    6    8     -4.50      0.00
    5    7    8     19.07      0.00
    4    8    8    -24.45      0.00
    3    9    8     -1.63      0.00
    2   10    8      9.42      0.00
    1   11    8     26.56      0.00
    0   12    8      7.37      0.00
   -1   13    8      1.92      0.00
   -2   14    8     -0.82      0.00
   -3   15    8      7.01      0.00
   -4   16    8      3.24      0.00
   -5   17    8      2.48      0.00
   -6   18    8      3.25      0.00
   -7   19    8     -1.68      0.00
   10    0    8      3.21      0.00
    9    1    8    -19.80      0.00
    8    2    8    -50.34      0.00
    7    3    8    -13.96      0.00
    6    4    8    -15.13      0.00
    5    5    8    -48.91      0.00
    4    6    8     -4.10      0.00
    3    7    8     31.11      0.00
    2    8    8      4.83      0.00
    1    9    8    -28.97      0.00
    0   10    8     -0.27      0.00
   -1   11    8    -17.60      0.00
   -2   12    8     -2.87      0.00
   -3   13    8    -17.84      0.00
   -4   14    8     -1.33      0.00
   -5   15    8      7.86      0.00
   -6   16    8      0.27      0.00
   -7   17    8      3.88      0.00
   -8   18    8     -1.03      0.00
   -9   19    8     -2.30      0.00
    8    0    8     27.89      0.00
    7    1    8     -1.74      0.00
    6    2    8     -5.03      0.00
    5    3    8     43.26      0.00
    4    4    8      8.79      0.00
    3    5    8    -74.30      0.00
    2    6    8    -22.12      0.00
    1    7    8     12.90      0.00
    0    8    8    -12.95      0.00
   -1    9    8     44.53      0.00
   -2   10    8     -6.15      0.00
   -3   11    8      4.61      0.00
   -4   12    8     -9.39      0.00
   -5   13    8    -10.15      0.00
   -6   14    8      6.12      0.00
   -7   15    8      3.55      0.00
   -8   16    8     -1.61      0.00
   -9   17    8     -2.68      0.00
  -10   18    8     -2.32      0.00
    6    0    8     34.86      0.00
    5    1    8      1.48      0.00
    4    2    8      5.22      0.00
    3    3    8     84.98      0.00
    2    4    8     19.03      0.00
    1    5    8      2.70      0.00
    0    6    8      7.13      0.00
   -1    7    8    -74.46      0.00
   -2    8    8     16.43      0.00
   -3    9    8     -8.53      0.00
   -4   10    8    -28.83      0.00
   -5   11    8    -15.05      0.00
   -6   12    8     -3.03      0.00
   -7   13    8      0.66      0.00
   -8   14    8      0.93      0.00
   -9   15    8     -0.20      0.00
  -10   16    8     -2.28      0.00
  -11   17    8     -2.85      0.00
  -12   18    8     -3.76      0.00
    4    0    8     11.09      0.00
    3    1    8    -49.58      0.00
    2    2    8    -42.52      0.00
    1    3    8    -38.51      0.00
    0    4    8     16.92      0.00
   -1    5    8    127.38      0.00
   -2    6    8      8.36      0.00
   -3    7    8      7.86      0.00
   -4    8    8     27.93      0.00
   -5    9    8     -4.68      0.00
   -6   10    8    -19.29      0.00
   -7   11    8     -3.17      0.00
   -8   12    8     -0.72      0.00
   -9   13    8     -6.57      0.00
  -10   14    8     -3.30      0.00
  -11   15    8     -6.51      0.00
  -12   16    8     -3.36      0.00
  -13   17    8     -2.34      0.00
  -14   18    8     -0.19      0.00
    2    0    8     -3.38      0.00
    1    1    8     -8.35      0.00
    0    2    8      3.12      0.00
   -1    3    8    -76.33      0.00
   -2    4    8     -4.03      0.00
   -3    5    8     12.91      0.00
   -4    6    8    -20.90      0.00
   -5    7    8      7.73      0.00
   -6    8    8      6.98      0.00
   -7    9    8     -8.40      0.00
   -8   10    8     10.23      0.00
   -9   11    8     16.68      0.00
  -10   12    8     -3.50      0.00
  -11   13    8     -3.75      0.00
  -12   14    8     -3.27      0.00
  -13   15    8     -5.51      0.00
  -14   16    8     -1.05      0.00
  -15   17    8     -5.45      0.00
    0    0    8    -55.90      0.00
   -1    1    8     35.86      0.00
   -2    2    8     56.85      0.00
   -3    3    8     -0.43      0.00
   -4    4    8     46.48      0.00
   -5    5    8     33.64      0.00
   -6    6    8     29.41      0.00
   -7    7    8     27.85      0.00
   -8    8    8     -0.60      0.00
   -9    9    8    -12.41      0.00
  -10   10    8      2.34      0.00
  -11   11    8      1.20      0.00
  -12   12    8      2.70      0.00
  -13   13    8      7.67      0.00
  -14   14    8      0.05      0.00
  -15   15    8      5.16      0.00
  -16   16    8      7.79      0.00
  -17   17    8      5.16      0.00
   -2    0    8      7.89      0.00
   -3    1    8     54.29      0.00
   -4    2    8    -11.89      0.00
   -5    3    8    -57.88      0.00
   -6    4    8    -53.61      0.00
   -7    5    8     -2.09      0.00
   -8    6    8     30.29      0.00
   -9    7    8     30.95      0.00
  -10    8    8      1.57      0.00
  -11    9    8    -15.68      0.00
  -12   10    8    -14.83      0.00
  -13   11    8    -19.47      0.00
  -14   12    8     -0.09      0.00
  -15   13    8     -4.05      0.00
  -16   14    8      0.62      0.00
  -17   15    8      5.76      0.00
  -18   16    8      7.52      0.00
   -4    0    8     19.85      0.00
   -5    1    8      7.70      0.00
   -6    2    8     43.83      0.00
   -7    3    8     -3.35      0.00
   -8    4    8      8.60      0.00
   -9    5    8     13.21      0.00
  -10    6    8     18.13      0.00
  -11    7    8     13.74      0.00
  -12    8    8    -12.18      0.00
  -13    9    8      7.44      0.00
  -14   10    8     -3.72      0.00
  -15   11    8      2.15      0.00
  -16   12    8     -2.69      0.00
  -17   13    8      4.98      0.00
  -18   14    8      3.60      0.00
  -19   15    8     -1.23      0.00
  -20   16    8      0.72      0.00
   -6    0    8   -129.97      0.00
   -7    1    8    -58.70      0.00
   -8    2    8    -32.06      0.00
   -9    3    8     26.32      0.00
  -10    4    8     64.90      0.00
  -11    5    8     38.18      0.00
  -12    6    8     12.95      0.00
  -13    7    8    -40.45      0.00
  -14    8    8    -19.19      0.00
  -15    9    8     -4.91      0.00
  -16   10    8      0.90      0.00
  -17   11    8     -4.99      0.00
  -18   12    8      6.62      0.00
  -19   13    8      9.36      0.00
  -20   14    8      5.73      0.00
  -21   15    8      3.14      0.00
   -8    0    8    -46.45      0.00
   -9    1    8    -38.09      0.00
  -10    2    8    -39.19      0.00
  -11    3    8     13.78      0.00
  -12    4    8     21.52      0.00
  -14    6    8     -3.87      0.00
  -15    7    8     -2.92      0.00
  -16    8    8      1.63      0.00
  -17    9    8      3.04      0.00
  -18   10    8      0.97      0.00
  -19   11    8     -1.00      0.00
  -20   12    8     -0.35      0.00
  -21   13    8      2.62      0.00
  -22   14    8      2.60      0.00
    9   19    8     -7.66      0.00
  -10    0    8     15.05      0.00
  -11    1    8     -2.07      0.00
  -12    2    8     11.27      0.00
  -13    3    8     -2.23      0.00
  -14    4    8     -2.31      0.00
  -15    5    8    -24.21      0.00
  -16    6    8    -16.20      0.00
  -17    7    8     -5.67      0.00
  -18    8    8    -19.74      0.00
  -19    9    8     -9.41      0.00
  -20   10    8      6.17      0.00
  -21   11    8      1.94      0.00
  -22   12    8     -3.48      0.00
  -23   13    8     -0.08      0.00
  -24   14    8      3.13      0.00
  -12    0    8     -0.68      0.00
  -13    1    8      7.88      0.00
  -14    2    8     22.75      0.00
  -15    3    8     21.95      0.00
  -16    4    8     11.27      0.00
  -17    5    8     -2.63      0.00
  -18    6    8     13.30      0.00
  -19    7    8     -3.02      0.00
  -20    8    8    -22.63      0.00
  -21    9    8    -16.64      0.00
  -22   10    8      1.87      0.00
  -23   11    8     -0.89      0.00
  -24   12    8      3.92      0.00
  -25   13    8     -1.51      0.00
  -14    0    8    -22.93      0.00
  -15    1    8     -2.84      0.00
  -16    2    8     -6.37      0.00
  -17    3    8      7.60      0.00
  -18    4    8    -10.25      0.00
  -19    5    8     -2.03      0.00
  -20    6    8     -4.26      0.00
  -21    7    8      1.49      0.00
  -22    8    8    -10.86      0.00
  -23    9    8      0.91      0.00
  -24   10    8     -5.18      0.00
  -25   11    8     -1.09      0.00
  -26   12    8     -0.66      0.00
  -16    0    8     18.41      0.00
  -17    1    8      6.72      0.00
  -18    2    8     22.33      0.00
  -19    3    8     13.09      0.00
  -20    4    8     16.92      0.00
  -21    5    8    -17.25      0.00
  -22    6    8     -8.99      0.00
  -23    7    8     -9.04      0.00
  -24    8    8      2.84      0.00
  -25    9    8      5.13      0.00
  -26   10    8     -2.81      0.00
  -27   11    8     -1.08      0.00
  -13    5    8     34.48      0.00
  -18    0    8     -6.92      0.00
  -19    1    8      2.24      0.00
  -20    2    8     -4.36      0.00
  -21    3    8     21.62      0.00
  -22    4    8     11.45      0.00
  -23    5    8      3.93      0.00
  -24    6    8      0.15      0.00
  -25    7    8     -3.80      0.00
  -26    8    8      1.22      0.00
  -27    9    8     -1.34      0.00
  -28   10    8     -8.50      0.00
  -20    0    8     12.56      0.00
  -21    1    8     -0.47      0.00
  -22    2    8    -12.14      0.00
  -23    3    8      1.43      0.00
  -24    4    8     -1.47      0.00
  -25    5    8      8.03      0.00
  -26    6    8      6.10      0.00
  -27    7    8      4.62      0.00
  -28    8    8      2.48      0.00
  -29    9    8     -1.69      0.00
  -22    0    8     16.68      0.00
  -23    1    8    -11.63      0.00
  -24    2    8     -3.93      0.00
  -25    3    8     -6.22      0.00
  -26    4    8      2.82      0.00
  -27    5    8      3.16      0.00
  -28    6    8      6.76      0.00
  -29    7    8     -1.36      0.00
  -30    8    8      3.11      0.00
  -24    0    8    -22.12      0.00
  -25    1    8    -11.00      0.00
  -26    2    8      5.27      0.00
  -27    3    8      7.49      0.00
  -28    4    8      4.97      0.00
  -29    5    8      6.59      0.00
  -30    6    8     -0.37      0.00
  -31    7    8     -3.84      0.00
  -26    0    8    -26.74      0.00
  -27    1    8     -6.49      0.00
  -28    2    8     -6.03      0.00
  -29    3    8     -4.07      0.00
  -30    4    8     -1.93      0.00
  -31    5    8     -0.07      0.00
  -32    6    8     -1.69      0.00
  -28    0    8      6.66      0.00
  -29    1    8      3.41      0.00
  -30    2    8      6.37      0.00
  -31    3    8      2.47      0.00
  -32    4    8      0.80      0.00
  -33    5    8      0.31      0.00
  -11   19    8      1.02      0.00
  -30    0    8     -4.05      0.00
  -31    1    8      1.19      0.00
  -32    2    8      1.81      0.00
  -33    3    8     -0.92      0.00
  -32    0    8     -0.16      0.00
  -33    1    8      1.34      0.00
  -34    2    8     -2.69      0.00
  -34    0    8     -0.28      0.00
  -23   15    8      2.59      0.00
  -28   12    8      4.19      0.00
  -29   11    8      1.76      0.00
  -30   10    8     -3.12      0.00
  -31    9    8      6.85      0.00
   31    5    9     -7.27      0.00
   30    6    9     -0.91      0.00
   29    7    9     -1.23      0.00
   28    8    9      0.13      0.00
   27    9    9     -2.68      0.00
   26   10    9     -1.06      0.00
   25   11    9     -4.93      0.00
   24   12    9      1.92      0.00
   23   13    9     -4.43      0.00
   22   14    9     -0.40      0.00
   32    2    9      0.21      0.00
   31    3    9      4.75      0.00
   30    4    9     -7.33      0.00
   29    5    9      0.44      0.00
   28    6    9      2.42      0.00
   27    7    9      7.52      0.00
   26    8    9      2.32      0.00
   25    9    9     -0.52      0.00
   24   10    9     -3.35      0.00
   23   11    9      7.69      0.00
   22   12    9     -5.27      0.00
   21   13    9     -4.38      0.00
   20   14    9     -2.32      0.00
   19   15    9     -5.82      0.00
   18   16    9     -0.26      0.00
   31    1    9     -9.53      0.00
   30    2    9     -6.16      0.00
   29    3    9    -14.15      0.00
   28    4    9      0.41      0.00
   27    5    9      4.89      0.00
   26    6    9     10.25      0.00
   25    7    9      9.63      0.00
   24    8    9      3.31      0.00
   23    9    9     -5.33      0.00
   22   10    9      3.79      0.00
   21   11    9      6.98      0.00
   20   12    9     -2.27      0.00
   19   13    9      3.18      0.00
   18   14    9     -2.32      0.00
   17   15    9      1.35      0.00
   16   16    9     -0.69      0.00
   15   17    9     -1.95      0.00
   27    3    9      1.69      0.00
   26    4    9      1.48      0.00
   25    5    9     -4.70      0.00
   24    6    9      4.78      0.00
   23    7    9      2.87      0.00
   22    8    9      6.12      0.00
   21    9    9     -3.24      0.00
   20   10    9      7.04      0.00
   19   11    9     -3.07      0.00
   18   12    9      3.87      0.00
   17   13    9      6.80      0.00
   16   14    9      1.54      0.00
   15   15    9      3.65      0.00
   14   16    9     -0.73      0.00
   13   17    9     -1.49      0.00
   27    1    9      1.52      0.00
   26    2    9     -3.45      0.00
   25    3    9     -3.22      0.00
   24    4    9     -7.63      0.00
   23    5    9     -0.27      0.00
   22    6    9    -10.03      0.00
   21    7    9      1.44      0.00
   20    8    9     -4.63      0.00
   19    9    9      2.72      0.00
   18   10    9     -8.56      0.00
   17   11    9     -3.80      0.00
   16   12    9      7.25      0.00
   15   13    9     -3.44      0.00
   14   14    9      4.14      0.00
   13   15    9      1.07      0.00
   12   16    9     -1.63      0.00
   11   17    9     -9.82      0.00
   10   18    9     -0.53      0.00
   25    1    9     -3.47      0.00
   24    2    9    -19.95      0.00
   23    3    9    -27.30      0.00
   22    4    9      4.10      0.00
   21    5    9      4.44      0.00
   20    6    9      7.28      0.00
   19    7    9      6.08      0.00
   18    8    9      5.39      0.00
   17    9    9     -5.80      0.00
   16   10    9    -10.53      0.00
   15   11    9     12.29      0.00
   14   12    9      2.19      0.00
   13   13    9      4.10      0.00
   12   14    9      1.74      0.00
   11   15    9      5.65      0.00
   10   16    9     -4.69      0.00
    9   17    9     -1.45      0.00
    8   18    9      1.66      0.00
   23    1    9     10.52      0.00
   22    2    9    -19.08      0.00
   21    3    9     -5.67      0.00
   20    4    9     13.85      0.00
   19    5    9     10.10      0.00
   18    6    9     -0.40      0.00
   17    7    9      1.25      0.00
   16    8    9      4.17      0.00
   15    9    9    -11.14      0.00
   14   10    9     15.74      0.00
   13   11    9      1.15      0.00
   12   12    9      2.94      0.00
   11   13    9     -0.93      0.00
   10   14    9      4.05      0.00
    9   15    9     -0.69      0.00
    8   16    9      2.03      0.00
    7   17    9     -1.78      0.00
    6   18    9     -7.65      0.00
    5   19    9      0.50      0.00
   21    1    9     -0.45      0.00
   20    2    9    -14.15      0.00
   19    3    9      3.21      0.00
   18    4    9     24.91      0.00
   17    5    9     10.58      0.00
   16    6    9      3.60      0.00
   15    7    9     13.60      0.00
   14    8    9    -26.60      0.00
   13    9    9      4.68      0.00
   12   10    9     -5.19      0.00
   11   11    9     -9.92      0.00
   10   12    9     -1.85      0.00
    9   13    9      0.65      0.00
    8   14    9     -2.04      0.00
    7   15    9     -0.18      0.00
    6   16    9      0.33      0.00
    5   17    9     -8.18      0.00
    4   18    9     -4.93      0.00
    3   19    9      3.31      0.00
   19    1    9     -5.92      0.00
   18    2    9    -10.62      0.00
   17    3    9     -2.46      0.00
   16    4    9      2.20      0.00
   15    5    9     -7.60      0.00
   14    6    9     44.55      0.00
   13    7    9      9.80      0.00
   12    8    9     10.06      0.00
   11    9    9     24.45      0.00
   10   10    9     -8.87      0.00
    9   11    9     -5.68      0.00
    8   12    9     -3.33      0.00
    7   13    9     -0.94      0.00
    6   14    9    -11.34      0.00
    5   15    9      5.55      0.00
    4   16    9      4.42      0.00
    3   17    9      0.57      0.00
    2   18    9     -1.61      0.00
    1   19    9      1.98      0.00
   17    1    9     11.06      0.00
   16    2    9     -5.95      0.00
   15    3    9     13.09      0.00
   14    4    9    -25.85      0.00
   13    5    9     12.13      0.00
   12    6    9      1.35      0.00
   11    7    9    -31.45      0.00
   10    8    9     15.29      0.00
    9    9    9      7.75      0.00
    8   10    9      2.67      0.00
    7   11    9     -0.86      0.00
    6   12    9     16.87      0.00
    5   13    9     -1.44      0.00
    4   14    9     -2.58      0.00
    3   15    9      0.32      0.00
    2   16    9     -1.44      0.00
    1   17    9      2.80      0.00
    0   18    9     -0.44      0.00
   -1   19    9      4.01      0.00
   15    1    9    -20.27      0.00
   14    2    9     15.10      0.00
   13    3    9     -1.54      0.00
   12    4    9     21.59      0.00
   11    5    9     18.63      0.00
   10    6    9    -17.95      0.00
    9    7    9     -3.24      0.00
    8    8    9     -9.31      0.00
    7    9    9    -11.17      0.00
    6   10    9    -16.66      0.00
    5   11    9    -12.79      0.00
    4   12    9      9.20      0.00
    3   13    9      3.51      0.00
    2   14    9     10.86      0.00
    1   15    9      0.23      0.00
    0   16    9     -0.89      0.00
   -1   17    9     -4.06      0.00
   -2   18    9      4.35      0.00
   -3   19    9     -3.04      0.00
   13    1    9      3.27      0.00
   12    2    9     -2.88      0.00
   11    3    9      8.08      0.00
   10    4    9      2.31      0.00
    9    5    9    -16.22      0.00
    8    6    9     16.24      0.00
    7    7    9     15.99      0.00
    6    8    9     -0.22      0.00
    5    9    9     13.42      0.00
    4   10    9    -11.50      0.00
    3   11    9      3.66      0.00
    2   12    9    -19.44      0.00
    1   13    9     -3.93      0.00
    0   14    9     -1.30      0.00
   -1   15    9      2.83      0.00
   -2   16    9     -0.92      0.00
   -3   17    9      5.53      0.00
   -4   18    9      2.08      0.00
   -5   19    9      1.60      0.00
   11    1    9     18.02      0.00
   10    2    9     16.74      0.00
    9    3    9     29.67      0.00
    8    4    9      4.41      0.00
    7    5    9     19.70      0.00
    6    6    9     34.87      0.00
    5    7    9     -0.72      0.00
    4    8    9     -9.72      0.00
    3    9    9     -0.16      0.00
    2   10    9     51.65      0.00
    1   11    9      4.25      0.00
    0   12    9     -2.96      0.00
   -1   13    9    -10.94      0.00
   -2   14    9      1.08      0.00
   -3   15    9     -4.06      0.00
   -4   16    9     -4.01      0.00
   -5   17    9      2.63      0.00
   -6   18    9     -3.55      0.00
   -7   19    9     -3.30      0.00
    9    1    9     -8.17      0.00
    8    2    9     10.99      0.00
    7    3    9     14.58      0.00
    6    4    9    -15.96      0.00
    5    5    9      3.77      0.00
    4    6    9     43.33      0.00
    3    7    9      2.60      0.00
    2    8    9    -52.79      0.00
    1    9    9      8.98      0.00
    0   10    9    -18.14      0.00
   -1   11    9     -1.53      0.00
   -2   12    9    -15.87      0.00
   -3   13    9     -4.58      0.00
   -4   14    9      1.50      0.00
   -5   15    9     -9.43      0.00
   -6   16    9     -4.27      0.00
   -7   17    9     -1.77      0.00
   -8   18    9      0.85      0.00
   -9   19    9      4.85      0.00
    7    1    9    -24.48      0.00
    6    2    9     32.29      0.00
    5    3    9     12.64      0.00
    4    4    9    -62.72      0.00
    3    5    9    -30.38      0.00
    2    6    9      0.20      0.00
    1    7    9    -37.92      0.00
    0    8    9     38.69      0.00
   -1    9    9      5.14      0.00
   -2   10    9      9.77      0.00
   -3   11    9      8.27      0.00
   -4   12    9    -11.65      0.00
   -5   13    9     -7.72      0.00
   -6   14    9     -5.81      0.00
   -7   15    9     -6.31      0.00
   -8   16    9     -5.46      0.00
   -9   17    9     -2.78      0.00
  -10   18    9      3.73      0.00
    5    1    9     17.57      0.00
    4    2    9     46.83      0.00
    3    3    9      7.86      0.00
    2    4    9    -22.78      0.00
    1    5    9    -28.61      0.00
    0    6    9   -110.71      0.00
   -1    7    9    -22.29      0.00
   -2    8    9     12.20      0.00
   -3    9    9     -9.40      0.00
   -4   10    9     10.73      0.00
   -5   11    9      6.38      0.00
   -6   12    9     -7.97      0.00
   -7   13    9     -6.35      0.00
   -8   14    9     -1.98      0.00
   -9   15    9     -3.70      0.00
  -10   16    9     -3.42      0.00
  -11   17    9     -1.97      0.00
  -12   18    9      1.39      0.00
    3    1    9    -40.24      0.00
    2    2    9    -30.46      0.00
    1    3    9    -16.26      0.00
    0    4    9     68.94      0.00
   -1    5    9     -3.63      0.00
   -2    6    9    -38.57      0.00
   -3    7    9     25.00      0.00
   -4    8    9     12.74      0.00
   -5    9    9     -7.40      0.00
   -6   10    9    -11.80      0.00
   -7   11    9    -18.48      0.00
   -8   12    9     -5.60      0.00
   -9   13    9     10.03      0.00
  -10   14    9      7.41      0.00
  -11   15    9     -2.02      0.00
  -12   16    9      3.23      0.00
  -13   17    9     -2.87      0.00
  -14   18    9      6.97      0.00
    1    1    9     17.46      0.00
    0    2    9    -53.35      0.00
   -1    3    9    -32.99      0.00
   -2    4    9     26.07      0.00
   -3    5    9    -50.77      0.00
   -4    6    9    -29.77      0.00
   -5    7    9      8.53      0.00
   -6    8    9      2.18      0.00
   -7    9    9      3.79      0.00
   -8   10    9     -5.08      0.00
   -9   11    9    -10.40      0.00
  -10   12    9     -4.96      0.00
  -11   13    9      5.52      0.00
  -12   14    9     -3.15      0.00
  -13   15    9      6.38      0.00
  -14   16    9     -1.47      0.00
  -15   17    9     -0.55      0.00
   -1    1    9     36.92      0.00
   -2    2    9    -12.80      0.00
   -3    3    9     60.73      0.00
   -4    4    9     39.82      0.00
   -5    5    9    -10.41      0.00
   -6    6    9    -12.98      0.00
   -7    7    9    -19.63      0.00
   -8    8    9    -19.22      0.00
   -9    9    9     -6.66      0.00
  -10   10    9     13.89      0.00
  -11   11    9     11.83      0.00
  -12   12    9     17.91      0.00
  -13   13    9      0.34      0.00
  -14   14    9      5.87      0.00
  -15   15    9      8.16      0.00
  -16   16    9      5.13      0.00
  -17   17    9     -1.98      0.00
   -3    1    9     -8.25      0.00
   -4    2    9    -22.94      0.00
   -5    3    9    -42.03      0.00
   -6    4    9    -14.47      0.00
   -7    5    9     15.11      0.00
   -8    6    9     31.56      0.00
   -9    7    9      9.67      0.00
  -10    8    9    -23.85      0.00
  -11    9    9     -6.64      0.00
  -12   10    9    -14.89      0.00
  -13   11    9      5.60      0.00
  -14   12    9      3.81      0.00
  -15   13    9      6.26      0.00
  -16   14    9      6.92      0.00
  -17   15    9      6.95      0.00
  -18   16    9      1.91      0.00
   -5    1    9     81.23      0.00
   -6    2    9     12.93      0.00
   -7    3    9     -3.26      0.00
   -8    4    9      8.26      0.00
   -9    5    9     36.44      0.00
  -10    6    9     59.88      0.00
  -11    7    9     17.36      0.00
  -12    8    9     24.52      0.00
  -13    9    9      1.64      0.00
  -14   10    9     -4.21      0.00
  -15   11    9     -3.04      0.00
  -16   12    9     -0.75      0.00
  -17   13    9     -4.22      0.00
  -18   14    9     -2.45      0.00
  -19   15    9     -2.31      0.00
   12   18    9    -10.33      0.00
   -7    1    9     -7.07      0.00
   -8    2    9      8.11      0.00
   -9    3    9     53.08      0.00
  -10    4    9     39.24      0.00
  -11    5    9     40.62      0.00
  -12    6    9    -14.64      0.00
  -13    7    9    -12.91      0.00
  -14    8    9     -5.54      0.00
  -15    9    9     -7.75      0.00
  -16   10    9     -6.26      0.00
  -17   11    9     -1.31      0.00
  -18   12    9     -1.55      0.00
  -19   13    9      1.22      0.00
  -20   14    9     -3.69      0.00
  -21   15    9     -6.18      0.00
   -9    1    9    -25.87      0.00
  -10    2    9     23.69      0.00
  -11    3    9     30.35      0.00
  -12    4    9     39.57      0.00
  -13    5    9      4.17      0.00
  -14    6    9     -7.03      0.00
  -15    7    9     -1.83      0.00
  -16    8    9     -4.18      0.00
  -17    9    9      2.78      0.00
  -18   10    9     -7.32      0.00
  -19   11    9    -13.65      0.00
  -20   12    9      0.13      0.00
  -21   13    9      0.91      0.00
  -22   14    9      0.37      0.00
  -11    1    9      2.09      0.00
  -12    2    9     13.39      0.00
  -13    3    9      0.75      0.00
  -14    4    9    -19.72      0.00
  -15    5    9    -27.85      0.00
  -16    6    9     -1.61      0.00
  -17    7    9     -7.23      0.00
  -18    8    9      6.08      0.00
  -19    9    9     12.80      0.00
  -20   10    9     -3.68      0.00
  -21   11    9     -8.97      0.00
  -22   12    9     -5.60      0.00
  -23   13    9     -2.78      0.00
  -24   14    9      2.24      0.00
    7   19    9     -1.45      0.00
  -13    1    9     35.20      0.00
  -14    2    9     11.41      0.00
  -15    3    9      7.96      0.00
  -16    4    9    -14.44      0.00
  -17    5    9     14.91      0.00
  -18    6    9     11.19      0.00
  -19    7    9     -5.13      0.00
  -20    8    9     -9.00      0.00
  -21    9    9     -0.27      0.00
  -22   10    9     -3.10      0.00
  -23   11    9      0.74      0.00
  -24   12    9     -4.41      0.00
  -25   13    9     -0.41      0.00
  -15    1    9    -20.49      0.00
  -16    2    9     -8.76      0.00
  -17    3    9    -27.12      0.00
  -18    4    9     -0.69      0.00
  -19    5    9     14.56      0.00
  -20    6    9     22.48      0.00
  -21    7    9      0.22      0.00
  -22    8    9     -6.90      0.00
  -23    9    9     -7.91      0.00
  -24   10    9     -6.88      0.00
  -25   11    9     -2.47      0.00
  -26   12    9     -1.56      0.00
  -17    1    9      7.24      0.00
  -18    2    9    -10.99      0.00
  -19    3    9     -4.47      0.00
  -20    4    9    -15.52      0.00
  -21    5    9     -4.66      0.00
  -22    6    9      7.71      0.00
  -24    8    9     10.48      0.00
  -25    9    9     -0.17      0.00
  -26   10    9     -1.68      0.00
  -27   11    9      7.72      0.00
  -19    1    9    -10.69      0.00
  -20    2    9     -0.04      0.00
  -21    3    9     12.30      0.00
  -22    4    9     -4.80      0.00
  -23    5    9     -2.68      0.00
  -24    6    9    -11.46      0.00
  -25    7    9     -4.12      0.00
  -26    8    9      2.28      0.00
  -27    9    9     -0.14      0.00
  -28   10    9      9.22      0.00
  -21    1    9    -25.21      0.00
  -22    2    9      3.34      0.00
  -23    3    9      2.41      0.00
  -24    4    9      8.85      0.00
  -25    5    9      3.37      0.00
  -26    6    9     -1.08      0.00
  -27    7    9      0.18      0.00
  -28    8    9      4.18      0.00
  -29    9    9      2.44      0.00
  -23    1    9     -4.85      0.00
  -24    2    9     -8.09      0.00
  -25    3    9     -9.59      0.00
  -26    4    9     -0.98      0.00
  -27    5    9      0.62      0.00
  -28    6    9     -1.54      0.00
  -29    7    9      4.01      0.00
  -30    8    9      3.96      0.00
  -25    1    9     15.49      0.00
  -26    2    9     -1.91      0.00
  -27    3    9      7.10      0.00
  -28    4    9      8.10      0.00
  -29    5    9      4.65      0.00
  -30    6    9     -0.11      0.00
  -31    7    9     -0.92      0.00
  -27    1    9    -12.09      0.00
  -28    2    9     -2.03      0.00
  -29    3    9      0.01      0.00
  -30    4    9      4.77      0.00
  -31    5    9      2.85      0.00
  -32    6    9      0.48      0.00
  -29    1    9     10.63      0.00
  -30    2    9      6.30      0.00
  -31    3    9      2.90      0.00
  -32    4    9      2.04      0.00
  -33    5    9      0.65      0.00
  -23    7    9      5.63      0.00
  -31    1    9     10.93      0.00
  -32    2    9      6.89      0.00
  -33    3    9      7.96      0.00
  -33    1    9      2.08      0.00
  -34    2    9      3.43      0.00
  -20   16    9     -4.19      0.00
   30    6   10     -3.33      0.00
   29    7   10     -1.90      0.00
   28    8   10      1.85      0.00
   27    9   10      0.16      0.00
   26   10   10      1.67      0.00
   25   11   10      1.57      0.00
   24   12   10     -0.92      0.00
   23   13   10      0.00      0.00
   31    3   10      0.19      0.00
   30    4   10     -2.24      0.00
   29    5   10     -5.48      0.00
   28    6   10     -4.34      0.00
   27    7   10      1.72      0.00
   26    8   10     -3.19      0.00
   25    9   10      2.22      0.00
   24   10   10      6.44      0.00
   23   11   10      0.35      0.00
   22   12   10     -8.79      0.00
   21   13   10      6.25      0.00
   20   14   10     -0.37      0.00
   19   15   10      3.19      0.00
   31    1   10     -3.08      0.00
   30    2   10     -5.19      0.00
   29    3   10     -3.29      0.00
   28    4   10     -1.26      0.00
   27    5   10     -3.88      0.00
   26    6   10     10.20      0.00
   25    7   10     -0.04      0.00
   24    8   10     -3.79      0.00
   23    9   10     -6.29      0.00
   22   10   10      4.00      0.00
   21   11   10    -10.92      0.00
   20   12   10      2.44      0.00
   19   13   10      2.49      0.00
   18   14   10     -0.31      0.00
   17   15   10      0.30      0.00
   16   16   10     -1.93      0.00
   30    0   10      5.03      0.00
   29    1   10      0.36      0.00
   28    2   10     -6.86      0.00
   27    3   10      1.21      0.00
   26    4   10     -2.94      0.00
   25    5   10     11.13      0.00
   24    6   10      5.86      0.00
   23    7   10      7.79      0.00
   22    8   10     -4.56      0.00
   21    9   10      3.23      0.00
   20   10   10    -10.57      0.00
   19   11   10     -6.27      0.00
   18   12   10      1.92      0.00
   17   13   10     -6.07      0.00
   16   14   10      3.33      0.00
   15   15   10     -0.45      0.00
   14   16   10      7.40      0.00
   13   17   10      2.06      0.00
   28    0   10      5.16      0.00
   26    2   10     -4.43      0.00
   25    3   10      2.09      0.00
   24    4   10      8.11      0.00
   23    5   10     -4.81      0.00
   22    6   10     -0.98      0.00
   21    7   10      1.94      0.00
   20    8   10      5.71      0.00
   19    9   10      0.91      0.00
   18   10   10     -1.55      0.00
   17   11   10      8.46      0.00
   16   12   10    -10.47      0.00
   15   13   10     -2.91      0.00
   14   14   10     -1.23      0.00
   13   15   10      5.30      0.00
   12   16   10     -3.19      0.00
   11   17   10      5.26      0.00
   10   18   10      3.90      0.00
   26    0   10     -1.57      0.00
   25    1   10     -4.34      0.00
   24    2   10     -6.61      0.00
   23    3   10     11.34      0.00
   22    4   10      3.79      0.00
   21    5   10     -7.53      0.00
   20    6   10      7.90      0.00
   19    7   10      7.50      0.00
   18    8   10      3.12      0.00
   17    9   10    -11.88      0.00
   16   10   10     10.99      0.00
   15   11   10     -0.54      0.00
   14   12   10     -0.76      0.00
   13   13   10      1.57      0.00
   12   14   10      5.52      0.00
   11   15   10     -0.11      0.00
   10   16   10      1.63      0.00
    9   17   10      2.84      0.00
    8   18   10     -2.56      0.00
   24    0   10     18.63      0.00
   23    1   10      5.45      0.00
   22    2   10     -0.08      0.00
   21    3   10      9.90      0.00
   20    4   10     -5.33      0.00
   19    5   10      1.46      0.00
   18    6   10      8.39      0.00
   17    7   10     12.45      0.00
   16    8   10    -15.32      0.00
   15    9   10      6.44      0.00
   14   10   10     -3.97      0.00
   13   11   10     -3.04      0.00
   12   12   10      7.38      0.00
   11   13   10      2.56      0.00
   10   14   10     -0.48      0.00
    9   15   10     -2.23      0.00
    8   16   10     -2.69      0.00
    7   17   10     -4.24      0.00
    6   18   10     -0.71      0.00
   22    0   10     14.07      0.00
   21    1   10     -6.61      0.00
   20    2   10     -5.49      0.00
   19    3   10     -3.64      0.00
   18    4   10      5.93      0.00
   17    5   10      7.05      0.00
   16    6   10     13.51      0.00
   15    7   10    -33.31      0.00
   14    8   10    -18.55      0.00
   13    9   10     -3.83      0.00
   12   10   10    -14.64      0.00
   11   11   10     13.40      0.00
   10   12   10     10.52      0.00
    9   13   10     10.37      0.00
    8   14   10      0.74      0.00
    7   15   10      1.93      0.00
    6   16   10     -4.45      0.00
    5   17   10     -7.95      0.00
    4   18   10     -0.88      0.00
    3   19   10      4.72      0.00
   20    0   10    -12.04      0.00
   19    1   10    -13.22      0.00
   18    2   10    -24.34      0.00
   17    3   10      2.75      0.00
   16    4   10      4.20      0.00
   15    5   10     33.94      0.00
   14    6   10      3.52      0.00
   13    7   10    -23.24      0.00
   12    8   10     16.30      0.00
   11    9   10    -19.94      0.00
   10   10   10     -3.76      0.00
    9   11   10      1.54      0.00
    8   12   10     14.19      0.00
    7   13   10     -1.62      0.00
    6   14   10      9.21      0.00
    5   15   10     10.22      0.00
    4   16   10     -0.96      0.00
    3   17   10     -4.52      0.00
    2   18   10     -0.36      0.00
    1   19   10      0.64      0.00
   18    0   10     10.91      0.00
   17    1   10     -8.78      0.00
   16    2   10      4.10      0.00
   15    3   10    -11.80      0.00
   14    4   10     -2.85      0.00
   13    5   10      5.75      0.00
   12    6   10    -23.20      0.00
   11    7   10     19.39      0.00
   10    8   10      5.48      0.00
    9    9   10      2.80      0.00
    8   10   10     -4.14      0.00
    7   11   10     19.29      0.00
    6   12   10     13.59      0.00
    5   13   10     -1.28      0.00
    4   14   10      4.83      0.00
    3   15   10     -3.32      0.00
    2   16   10     -1.32      0.00
    1   17   10     -0.49      0.00
    0   18   10      8.74      0.00
   -1   19   10      3.33      0.00
   16    0   10     -2.03      0.00
   15    1   10     13.03      0.00
   14    2   10     26.80      0.00
   13    3   10     11.87      0.00
   12    4   10     10.69      0.00
   11    5   10     -5.72      0.00
   10    6   10     -1.49      0.00
    9    7   10    -17.89      0.00
    8    8   10    -16.44      0.00
    7    9   10    -21.49      0.00
    6   10   10    -11.76      0.00
    5   11   10     24.68      0.00
    4   12   10      8.61      0.00
    3   13   10     16.58      0.00
    2   14   10      1.33      0.00
    1   15   10     -6.90      0.00
    0   16   10     -6.81      0.00
   -1   17   10      6.01      0.00
   -2   18   10      0.06      0.00
   -3   19   10      4.77      0.00
   14    0   10    -14.61      0.00
   13    1   10      8.00      0.00
   12    2   10      8.95      0.00
   11    3   10     29.44      0.00
   10    4   10     29.19      0.00
    9    5   10     33.27      0.00
    8    6   10     10.10      0.00
    7    7   10     -9.61      0.00
    6    8   10    -13.44      0.00
    5    9   10    -26.06      0.00
    4   10   10      2.72      0.00
    3   11   10    -18.31      0.00
    2   12   10      9.89      0.00
    1   13   10     12.12      0.00
    0   14   10      1.40      0.00
   -1   15   10     -3.13      0.00
   -2   16   10      5.06      0.00
   -3   17   10      5.12      0.00
   -4   18   10      3.01      0.00
   -5   19   10      6.65      0.00
   12    0   10     13.09      0.00
   11    1   10     -8.56      0.00
   10    2   10      1.05      0.00
    9    3   10      8.74      0.00
    8    4   10     10.15      0.00
    7    5   10     18.55      0.00
    6    6   10      3.18      0.00
    5    7   10    -23.60      0.00
    4    8   10    -18.08      0.00
    3    9   10     41.00      0.00
    2   10   10     -0.85      0.00
    1   11   10      2.24      0.00
    0   12   10      0.69      0.00
   -1   13   10      0.88      0.00
   -2   14   10     -5.25      0.00
   -3   15   10     -2.95      0.00
   -4   16   10      8.22      0.00
   -5   17   10      2.01      0.00
   -6   18   10     -1.32      0.00
   10    0   10    -17.29      0.00
    9    1   10    -22.87      0.00
    8    2   10      9.50      0.00
    7    3   10    -23.25      0.00
    6    4   10    -10.30      0.00
    5    5   10     39.43      0.00
    4    6   10      8.52      0.00
    3    7   10    -48.69      0.00
    2    8   10      0.53      0.00
    1    9   10    -15.83      0.00
    0   10   10      3.89      0.00
   -1   11   10     -0.19      0.00
   -2   12   10     -9.85      0.00
   -3   13   10     -0.54      0.00
   -4   14   10     -1.13      0.00
   -5   15   10      4.01      0.00
   -6   16   10      3.65      0.00
   -7   17   10      2.97      0.00
   -8   18   10      7.54      0.00
    8    0   10    -75.11      0.00
    7    1   10    -17.52      0.00
    6    2   10     -7.52      0.00
    5    3   10    -22.24      0.00
    4    4   10      8.30      0.00
    3    5   10     34.74      0.00
    2    6   10      3.76      0.00
    1    7   10     42.29      0.00
    0    8   10      5.47      0.00
   -1    9   10     -9.48      0.00
   -2   10   10     11.72      0.00
   -3   11   10    -20.04      0.00
   -4   12   10    -20.61      0.00
   -5   13   10     -0.66      0.00
   -6   14   10      7.21      0.00
   -7   15   10      3.89      0.00
   -8   16   10      1.67      0.00
   -9   17   10      5.33      0.00
  -10   18   10      2.91      0.00
    6    0   10    -21.48      0.00
    5    1   10    -10.83      0.00
    4    2   10     19.98      0.00
    3    3   10     11.51      0.00
    2    4   10     15.94      0.00
    1    5   10    -25.36      0.00
    0    6   10     11.98      0.00
   -1    7   10     29.86      0.00
   -2    8   10    -23.95      0.00
   -3    9   10     -3.55      0.00
   -4   10   10      1.89      0.00
   -5   11   10    -17.12      0.00
   -6   12   10    -14.13      0.00
   -7   13   10     -8.20      0.00
   -8   14   10     -9.99      0.00
   -9   15   10     -8.49      0.00
  -10   16   10      2.00      0.00
  -11   17   10     -3.65      0.00
  -12   18   10     -3.14      0.00
    4    0   10    -64.73      0.00
    3    1   10    -24.48      0.00
    2    2   10    -17.10      0.00
    1    3   10     35.12      0.00
    0    4   10     40.96      0.00
   -1    5   10     -9.00      0.00
   -2    6   10     28.16      0.00
   -3    7   10      4.36      0.00
   -4    8   10    -29.86      0.00
   -5    9   10    -17.27      0.00
   -6   10   10    -20.28      0.00
   -7   11   10    -11.97      0.00
   -8   12   10     -0.13      0.00
   -9   13   10      2.03      0.00
  -10   14   10    -10.09      0.00
  -11   15   10      5.06      0.00
  -12   16   10     -3.70      0.00
  -13   17   10      1.60      0.00
    2    0   10     -9.63      0.00
    1    1   10    -39.81      0.00
    0    2   10    -65.11      0.00
   -1    3   10     32.93      0.00
   -2    4   10     -8.80      0.00
   -3    5   10    -23.40      0.00
   -4    6   10     15.28      0.00
   -5    7   10      9.13      0.00
   -6    8   10     21.90      0.00
   -7    9   10      8.10      0.00
   -8   10   10    -16.09      0.00
   -9   11   10    -28.32      0.00
  -10   12   10     -8.12      0.00
  -11   13   10    -10.54      0.00
  -12   14   10      3.38      0.00
  -13   15   10     -0.14      0.00
  -14   16   10     -0.47      0.00
  -15   17   10      1.19      0.00
    0    0   10     15.17      0.00
   -1    1   10    -43.91      0.00
   -2    2   10      4.29      0.00
   -3    3   10     41.41      0.00
   -4    4   10     -6.68      0.00
   -5    5   10    -23.36      0.00
   -6    6   10    -13.71      0.00
   -7    7   10     14.68      0.00
   -8    8   10     33.91      0.00
   -9    9   10     33.55      0.00
  -10   10   10     -2.24      0.00
  -11   11   10      5.18      0.00
  -12   12   10     -4.16      0.00
  -13   13   10     -7.60      0.00
  -14   14   10     -5.77      0.00
  -15   15   10      0.19      0.00
  -16   16   10      2.89      0.00
   -2    0   10    -22.78      0.00
   -3    1   10    -24.49      0.00
   -4    2   10    -32.53      0.00
   -5    3   10     -8.68      0.00
   -6    4   10    -13.28      0.00
   -7    5   10     -2.82      0.00
   -8    6   10      1.81      0.00
   -9    7   10    -10.00      0.00
  -10    8   10     10.31      0.00
  -11    9   10    -11.68      0.00
  -12   10   10      5.20      0.00
  -13   11   10     18.03      0.00
  -14   12   10      4.72      0.00
  -15   13   10     -4.04      0.00
  -16   14   10     -0.39      0.00
  -17   15   10      3.94      0.00
  -18   16   10      2.03      0.00
   -4    0   10     60.31      0.00
   -5    1   10     13.38      0.00
   -6    2   10      5.29      0.00
   -7    3   10    -11.47      0.00
   -8    4   10     -6.40      0.00
   -9    5   10     35.70      0.00
  -10    6   10     13.34      0.00
  -11    7   10     19.59      0.00
  -12    8   10     -0.09      0.00
  -13    9   10     -6.03      0.00
  -14   10   10     15.35      0.00
  -15   11   10      7.84      0.00
  -16   12   10    -11.80      0.00
  -17   13   10     -8.63      0.00
  -18   14   10      1.12      0.00
  -19   15   10      4.08      0.00
   -6    0   10     -9.98      0.00
   -7    1   10     -7.34      0.00
   -8    2   10      0.37      0.00
   -9    3   10    -22.79      0.00
  -10    4   10      1.31      0.00
  -11    5   10    -17.31      0.00
  -12    6   10    -14.77      0.00
  -13    7   10     -5.16      0.00
  -14    8   10     -4.04      0.00
  -15    9   10     12.47      0.00
  -16   10   10     11.41      0.00
  -17   11   10     -3.79      0.00
  -18   12   10     -4.86      0.00
  -19   13   10     -6.54      0.00
  -20   14   10     -1.98      0.00
  -21   15   10     -5.47      0.00
   -8    0   10    -19.93      0.00
   -9    1   10     -5.99      0.00
  -10    2   10      3.94      0.00
  -11    3   10      3.56      0.00
  -12    4   10     -1.98      0.00
  -13    5   10     -8.40      0.00
  -14    6   10     -0.56      0.00
  -15    7   10     -2.94      0.00
  -16    8   10     14.45      0.00
  -17    9   10      3.69      0.00
  -18   10   10    -14.38      0.00
  -19   11   10     -3.17      0.00
  -20   12   10      1.29      0.00
  -21   13   10      6.54      0.00
  -22   14   10     -1.20      0.00
  -10    0   10    -33.36      0.00
  -11    1   10      0.07      0.00
  -12    2   10     -3.71      0.00
  -13    3   10      7.25      0.00
  -14    4   10    -11.85      0.00
  -15    5   10      3.60      0.00
  -16    6   10     -1.21      0.00
  -17    7   10     15.37      0.00
  -18    8   10     24.17      0.00
  -19    9   10      0.32      0.00
  -20   10   10    -11.73      0.00
  -21   11   10     -5.35      0.00
  -22   12   10      1.72      0.00
  -23   13   10      5.65      0.00
  -12    0   10     27.43      0.00
  -13    1   10      9.33      0.00
  -14    2   10     22.92      0.00
  -15    3   10     -2.22      0.00
  -16    4   10      5.86      0.00
  -17    5   10      0.30      0.00
  -18    6   10     -8.92      0.00
  -19    7   10     -6.33      0.00
  -20    8   10      1.66      0.00
  -21    9   10      0.73      0.00
  -22   10   10      2.38      0.00
  -23   11   10      2.45      0.00
  -24   12   10      1.83      0.00
  -25   13   10      0.36      0.00
    5   19   10      2.36      0.00
  -14    0   10      2.53      0.00
  -15    1   10     13.92      0.00
  -16    2   10     -6.49      0.00
  -17    3   10     -6.77      0.00
  -18    4   10      1.03      0.00
  -19    5   10     11.24      0.00
  -20    6   10     -4.07      0.00
  -21    7   10    -25.17      0.00
  -22    8   10    -15.95      0.00
  -23    9   10     -8.91      0.00
  -24   10   10      4.69      0.00
  -25   11   10      5.75      0.00
  -26   12   10     -3.81      0.00
  -16    0   10     16.53      0.00
  -17    1   10      3.06      0.00
  -18    2   10     -8.57      0.00
  -19    3   10    -17.06      0.00
  -20    4   10    -12.87      0.00
  -21    5   10     13.65      0.00
  -22    6   10      1.30      0.00
  -23    7   10      2.07      0.00
  -24    8   10     -4.41      0.00
  -25    9   10     -5.38      0.00
  -26   10   10      4.91      0.00
  -27   11   10     -3.13      0.00
  -18    0   10      6.60      0.00
  -19    1   10      2.94      0.00
  -20    2   10     16.84      0.00
  -21    3   10     -9.34      0.00
  -23    5   10    -13.18      0.00
  -24    6   10    -12.80      0.00
  -25    7   10     -0.68      0.00
  -26    8   10     -0.81      0.00
  -27    9   10      1.00      0.00
  -28   10   10      0.07      0.00
  -20    0   10    -17.83      0.00
  -21    1   10      7.08      0.00
  -22    2   10     12.88      0.00
  -23    3   10     13.53      0.00
  -24    4   10     10.88      0.00
  -25    5   10     -6.97      0.00
  -26    6   10     -4.21      0.00
  -27    7   10      2.12      0.00
  -28    8   10     -3.07      0.00
  -29    9   10     -0.72      0.00
  -22    0   10    -11.06      0.00
  -23    1   10     -4.28      0.00
  -24    2   10    -14.63      0.00
  -25    3   10      5.50      0.00
  -26    4   10     -4.64      0.00
  -27    5   10     -4.71      0.00
  -28    6   10      3.50      0.00
  -29    7   10      2.43      0.00
  -30    8   10     -1.83      0.00
  -24    0   10     18.94      0.00
  -25    1   10     -3.77      0.00
  -26    2   10      8.85      0.00
  -27    3   10      3.32      0.00
  -28    4   10      0.94      0.00
  -29    5   10     -1.70      0.00
  -30    6   10     -1.74      0.00
  -31    7   10     -2.66      0.00
   -7   19   10      0.05      0.00
  -22    4   10     -5.45      0.00
  -26    0   10    -12.58      0.00
  -27    1   10     -1.53      0.00
  -28    2   10     -4.31      0.00
  -29    3   10      4.17      0.00
  -30    4   10      3.82      0.00
  -31    5   10     -0.83      0.00
  -32    6   10     -6.68      0.00
  -28    0   10      8.55      0.00
  -29    1   10      0.76      0.00
  -30    2   10     -2.15      0.00
  -31    3   10      2.82      0.00
  -32    4   10      1.52      0.00
  -30    0   10      8.70      0.00
  -31    1   10      2.04      0.00
  -32    2   10      6.61      0.00
  -33    3   10      6.42      0.00
  -32    0   10     -2.72      0.00
  -33    1   10      0.99      0.00
  -17   17   10     11.11      0.00
  -24   14   10     -0.33      0.00
   28    8   11     -0.06      0.00
   27    9   11      8.61      0.00
   26   10   11      1.02      0.00
   25   11   11      1.00      0.00
   30    4   11      0.35      0.00
   29    5   11     -5.75      0.00
   28    6   11      2.85      0.00
   27    7   11     -4.70      0.00
   26    8   11      4.18      0.00
   25    9   11      6.42      0.00
   24   10   11      4.80      0.00
   23   11   11     -7.65      0.00
   22   12   11      5.37      0.00
   21   13   11     -4.07      0.00
   20   14   11     -1.46      0.00
   31    1   11     -5.54      0.00
   30    2   11      0.12      0.00
   29    3   11      4.32      0.00
   28    4   11     -8.10      0.00
   27    5   11      2.54      0.00
   26    6   11     -1.57      0.00
   25    7   11     -1.96      0.00
   24    8   11     -3.71      0.00
   23    9   11      6.60      0.00
   22   10   11     -1.22      0.00
   21   11   11      6.76      0.00
   20   12   11      6.61      0.00
   19   13   11     -3.76      0.00
   18   14   11     -0.17      0.00
   17   15   11     -8.14      0.00
   16   16   11     -4.53      0.00
   29    1   11     -4.78      0.00
   28    2   11      5.00      0.00
   27    3   11      3.33      0.00
   26    4   11      1.14      0.00
   25    5   11      2.70      0.00
   24    6   11      5.64      0.00
   23    7   11      1.78      0.00
   22    8   11      1.60      0.00
   21    9   11     -2.95      0.00
   20   10   11     -6.19      0.00
   19   11   11      2.61      0.00
   18   12   11     -4.42      0.00
   17   13   11      6.04      0.00
   16   14   11     -0.21      0.00
   15   15   11      3.69      0.00
   14   16   11     -2.56      0.00
   13   17   11      4.24      0.00
   27    1   11     -0.84      0.00
   26    2   11      9.61      0.00
   25    3   11      3.48      0.00
   24    4   11     -1.97      0.00
   23    5   11      0.57      0.00
   22    6   11     12.26      0.00
   21    7   11      1.78      0.00
   20    8   11      4.44      0.00
   19    9   11     -2.97      0.00
   18   10   11      6.55      0.00
   17   11   11     -6.72      0.00
   16   12   11     -0.04      0.00
   15   13   11      5.24      0.00
   14   14   11      5.09      0.00
   13   15   11     -2.05      0.00
   12   16   11     -0.45      0.00
   11   17   11     -2.04      0.00
   25    1   11     -0.46      0.00
   24    2   11      4.85      0.00
   23    3   11      3.59      0.00
   22    4   11    -12.47      0.00
   21    5   11      6.48      0.00
   20    6   11     -0.42      0.00
   19    7   11      1.05      0.00
   18    8   11    -11.91      0.00
   17    9   11      3.94      0.00
   16   10   11      0.85      0.00
   15   11   11      1.52      0.00
   14   12   11      7.71      0.00
   13   13   11      2.75      0.00
   12   14   11      8.35      0.00
   11   15   11      2.11      0.00
   10   16   11      2.69      0.00
    9   17   11     -1.05      0.00
    8   18   11      0.46      0.00
   23    1   11     -5.08      0.00
   22    2   11      8.67      0.00
   21    3   11     -5.00      0.00
   20    4   11     -0.59      0.00
   19    5   11     -0.89      0.00
   18    6   11      4.10      0.00
   17    7   11     -5.53      0.00
   16    8   11      4.75      0.00
   15    9   11      5.57      0.00
   14   10   11     -3.40      0.00
   13   11   11      8.16      0.00
   12   12   11     -5.76      0.00
   11   13   11      2.99      0.00
   10   14   11     -4.61      0.00
    9   15   11     -2.91      0.00
    8   16   11     -3.54      0.00
    7   17   11     -4.11      0.00
    6   18   11      0.69      0.00
   21    1   11      0.41      0.00
   20    2   11     -5.56      0.00
   19    3   11     -1.07      0.00
   18    4   11     -7.73      0.00
   17    5   11     -5.50      0.00
   16    6   11     -9.92      0.00
   15    7   11     -8.02      0.00
   14    8   11     23.33      0.00
   13    9   11     -3.20      0.00
   12   10   11     14.84      0.00
   11   11   11      0.73      0.00
   10   12   11      4.53      0.00
    9   13   11     -5.96      0.00
    8   14   11     -0.77      0.00
    7   15   11     -2.34      0.00
    6   16   11     -7.60      0.00
    5   17   11     -3.27      0.00
    4   18   11     -1.51      0.00
   19    1   11    -17.60      0.00
   18    2   11     -1.94      0.00
   17    3   11      0.85      0.00
   16    4   11      6.15      0.00
   15    5   11     20.34      0.00
   14    6   11    -13.27      0.00
   13    7   11     19.96      0.00
   12    8   11     -8.91      0.00
   11    9   11     -3.70      0.00
   10   10   11     -5.33      0.00
    9   11   11      4.94      0.00
    8   12   11     -5.01      0.00
    7   13   11     -1.60      0.00
    6   14   11     10.84      0.00
    5   15   11      0.89      0.00
    4   16   11     -2.25      0.00
    3   17   11     -2.74      0.00
    2   18   11      0.20      0.00
   17    1   11     -9.60      0.00
   16    2   11     -8.95      0.00
   15    3   11    -21.28      0.00
   14    4   11     25.36      0.00
   13    5   11     13.83      0.00
   12    6   11     13.96      0.00
   11    7   11     13.33      0.00
   10    8   11     10.22      0.00
    9    9   11     -2.46      0.00
    8   10   11      4.94      0.00
    7   11   11      6.24      0.00
    6   12   11    -12.94      0.00
    5   13   11      3.48      0.00
    4   14   11      0.99      0.00
    3   15   11      0.60      0.00
    2   16   11     -0.73      0.00
    1   17   11      5.33      0.00
    0   18   11      4.16      0.00
   15    1   11     27.57      0.00
   14    2   11     -6.43      0.00
   13    3   11      0.52      0.00
   12    4   11     -3.36      0.00
   11    5   11    -32.58      0.00
   10    6   11    -27.66      0.00
    9    7   11     -3.23      0.00
    8    8   11      1.77      0.00
    7    9   11     -0.84      0.00
    6   10   11     17.94      0.00
    5   11   11      3.07      0.00
    4   12   11     11.78      0.00
    3   13   11      4.00      0.00
    2   14   11     -7.72      0.00
    1   15   11     -4.03      0.00
    0   16   11      0.02      0.00
   -1   17   11      0.69      0.00
   -2   18   11      8.71      0.00
   13    1   11     -0.17      0.00
   12    2   11     17.43      0.00
   11    3   11     24.68      0.00
   10    4   11     -4.17      0.00
    9    5   11    -13.79      0.00
    8    6   11     -5.67      0.00
    7    7   11     -2.53      0.00
    6    8   11    -13.75      0.00
    5    9   11     -7.22      0.00
    4   10   11    -16.74      0.00
    3   11   11     14.56      0.00
    2   12   11     24.84      0.00
    1   13   11      3.53      0.00
    0   14   11     -2.10      0.00
   -1   15   11     -2.36      0.00
   -2   16   11      2.07      0.00
   -3   17   11      1.95      0.00
   -4   18   11      5.54      0.00
   11    1   11    -19.69      0.00
   10    2   11     -8.25      0.00
    9    3   11    -27.23      0.00
    8    4   11     -4.67      0.00
    7    5   11     14.25      0.00
    6    6   11     -3.93      0.00
    5    7   11     -6.68      0.00
    4    8   11     15.66      0.00
    3    9   11     -9.02      0.00
    2   10   11     -2.65      0.00
    1   11   11      8.14      0.00
    0   12   11      5.15      0.00
   -1   13   11      0.00      0.00
   -2   14   11     -7.78      0.00
   -3   15   11      3.58      0.00
   -4   16   11      4.87      0.00
   -5   17   11     -1.21      0.00
   -6   18   11     -2.18      0.00
    9    1   11     19.39      0.00
    8    2   11    -26.10      0.00
    7    3   11    -23.60      0.00
    6    4   11     23.18      0.00
    5    5   11     13.99      0.00
    4    6   11    -17.39      0.00
    3    7   11    -12.85      0.00
    2    8   11    -17.94      0.00
    1    9   11      4.86      0.00
    0   10   11     15.32      0.00
   -1   11   11     -4.19      0.00
   -2   12   11      5.00      0.00
   -3   13   11     -2.01      0.00
   -4   14   11     -4.90      0.00
   -5   15   11      0.58      0.00
   -6   16   11     -1.26      0.00
   -7   17   11      1.64      0.00
   -8   18   11     -0.62      0.00
    7    1   11     15.12      0.00
    6    2   11     13.70      0.00
    5    3   11     15.60      0.00
    3    5   11     12.64      0.00
    2    6   11      8.64      0.00
    1    7   11    -15.81      0.00
    0    8   11    -21.76      0.00
   -1    9   11     20.02      0.00
   -2   10   11      2.39      0.00
   -3   11   11     -4.29      0.00
   -4   12   11      6.39      0.00
   -5   13   11      6.46      0.00
   -6   14   11      7.97      0.00
   -7   15   11      3.96      0.00
   -8   16   11     -0.02      0.00
   -9   17   11      0.12      0.00
  -10   18   11      3.00      0.00
    5    1   11     42.63      0.00
    4    2   11     25.13      0.00
    3    3   11      4.75      0.00
    2    4   11     -7.85      0.00
    1    5   11    -16.01      0.00
    0    6   11      3.97      0.00
   -1    7   11    -24.87      0.00
   -2    8   11    -10.19      0.00
   -3    9   11     24.15      0.00
   -4   10   11      9.16      0.00
   -5   11   11     -2.49      0.00
   -6   12   11     -6.50      0.00
   -7   13   11     -3.74      0.00
   -8   14   11     -7.27      0.00
   -9   15   11     -4.73      0.00
  -10   16   11     -9.44      0.00
  -11   17   11      5.16      0.00
    3    1   11     10.52      0.00
    2    2   11      9.75      0.00
    1    3   11     30.96      0.00
    0    4   11    -36.32      0.00
   -1    5   11    -19.39      0.00
   -2    6   11      0.47      0.00
   -3    7   11    -46.93      0.00
   -4    8   11    -19.03      0.00
   -5    9   11     -2.74      0.00
   -6   10   11      4.58      0.00
   -7   11   11     10.41      0.00
   -8   12   11     18.01      0.00
   -9   13   11      0.60      0.00
  -10   14   11     -1.11      0.00
  -11   15   11    -11.15      0.00
  -12   16   11     -0.26      0.00
  -13   17   11     -0.14      0.00
    1    1   11    -32.67      0.00
    0    2   11     51.01      0.00
   -1    3   11     41.97      0.00
   -2    4   11     -9.38      0.00
   -3    5   11     28.58      0.00
   -4    6   11     -5.95      0.00
   -5    7   11    -18.37      0.00
   -6    8   11    -16.94      0.00
   -7    9   11    -21.31      0.00
   -8   10   11    -24.05      0.00
   -9   11   11      7.45      0.00
  -10   12   11      7.56      0.00
  -11   13   11      3.43      0.00
  -12   14   11      0.26      0.00
  -13   15   11      1.86      0.00
  -14   16   11      2.00      0.00
  -15   17   11      1.17      0.00
    4    4   11     19.54      0.00
   -1    1   11     -6.53      0.00
   -2    2   11     55.84      0.00
   -3    3   11     35.37      0.00
   -4    4   11     19.77      0.00
   -5    5   11      0.74      0.00
   -6    6   11    -15.97      0.00
   -7    7   11     -0.09      0.00
   -8    8   11     13.17      0.00
   -9    9   11    -18.65      0.00
  -10   10   11     -9.98      0.00
  -11   11   11     -5.49      0.00
  -12   12   11    -13.15      0.00
  -13   13   11     -6.46      0.00
  -14   14   11      0.83      0.00
  -15   15   11      5.28      0.00
  -16   16   11      4.46      0.00
   -3    1   11     -8.88      0.00
   -4    2   11     27.41      0.00
   -5    3   11     12.90      0.00
   -6    4   11    -10.41      0.00
   -7    5   11    -39.84      0.00
   -8    6   11    -43.94      0.00
   -9    7   11      3.01      0.00
  -10    8   11     -3.57      0.00
  -11    9   11     -8.97      0.00
  -12   10   11      3.40      0.00
  -13   11   11     -7.31      0.00
  -14   12   11     -6.88      0.00
  -15   13   11      1.95      0.00
  -16   14   11      5.95      0.00
  -17   15   11     -0.85      0.00
  -18   16   11      0.78      0.00
   -5    1   11     34.75      0.00
   -6    2   11     25.82      0.00
   -7    3   11     10.53      0.00
   -8    4   11     16.49      0.00
   -9    5   11      0.54      0.00
  -10    6   11     18.50      0.00
  -11    7   11     11.03      0.00
  -12    8   11    -16.15      0.00
  -13    9   11     -5.41      0.00
  -14   10   11      0.40      0.00
  -15   11   11     -8.87      0.00
  -16   12   11     -3.22      0.00
  -17   13   11      1.42      0.00
  -18   14   11      5.68      0.00
  -19   15   11      5.14      0.00
   -7    1   11      0.18      0.00
   -8    2   11    -13.70      0.00
   -9    3   11     -9.95      0.00
  -10    4   11     10.77      0.00
  -11    5   11     22.67      0.00
  -12    6   11     17.44      0.00
  -13    7   11     -6.20      0.00
  -14    8   11     -9.47      0.00
  -15    9   11      0.09      0.00
  -17   11   11      2.73      0.00
  -18   12   11     -8.64      0.00
  -19   13   11     -1.82      0.00
  -20   14   11     -2.53      0.00
   -9    1   11     24.11      0.00
  -10    2   11     -7.49      0.00
  -11    3   11     14.49      0.00
  -12    4   11     22.41      0.00
  -13    5   11     14.68      0.00
  -14    6   11    -10.64      0.00
  -15    7   11    -12.71      0.00
  -16    8   11    -11.42      0.00
  -17    9   11     -8.80      0.00
  -18   10   11      3.36      0.00
  -19   11   11      2.93      0.00
  -20   12   11      6.59      0.00
  -21   13   11      3.38      0.00
  -22   14   11     -2.97      0.00
  -11    1   11     -0.33      0.00
  -12    2   11     32.97      0.00
  -13    3   11     34.89      0.00
  -14    4   11     24.75      0.00
  -15    5   11     -0.37      0.00
  -16    6   11     -4.57      0.00
  -17    7   11      9.63      0.00
  -18    8   11      3.61      0.00
  -19    9   11    -10.91      0.00
  -20   10   11     -8.86      0.00
  -21   11   11     -1.44      0.00
  -22   12   11      6.96      0.00
  -23   13   11      1.66      0.00
  -13    1   11     11.44      0.00
  -14    2   11     27.30      0.00
  -15    3   11     21.54      0.00
  -16    4   11      6.02      0.00
  -17    5   11    -10.93      0.00
  -18    6   11     -7.21      0.00
  -19    7   11      9.95      0.00
  -20    8   11     12.09      0.00
  -21    9   11     -1.44      0.00
  -22   10   11     -3.41      0.00
  -23   11   11     -2.55      0.00
  -24   12   11     -3.42      0.00
  -15    1   11     26.01      0.00
  -16    2   11     18.01      0.00
  -17    3   11      7.67      0.00
  -18    4   11      5.13      0.00
  -19    5   11     -1.01      0.00
  -20    6   11    -21.77      0.00
  -21    7   11     -9.38      0.00
  -22    8   11     -8.10      0.00
  -23    9   11      2.51      0.00
  -24   10   11      6.47      0.00
  -25   11   11     -4.79      0.00
  -26   12   11      1.71      0.00
  -17    1   11      7.23      0.00
  -18    2   11      1.75      0.00
  -19    3   11     -9.41      0.00
  -20    4   11     21.08      0.00
  -21    5   11     15.45      0.00
  -22    6   11      9.05      0.00
  -23    7   11     -1.45      0.00
  -24    8   11     -9.61      0.00
  -25    9   11      0.34      0.00
  -26   10   11     -2.06      0.00
  -27   11   11      2.04      0.00
    1   19   11     -2.67      0.00
  -19    1   11     14.36      0.00
  -20    2   11     -9.22      0.00
  -21    3   11     -3.91      0.00
  -22    4   11      4.58      0.00
  -23    5   11     -2.07      0.00
  -24    6   11      4.58      0.00
  -25    7   11     -0.75      0.00
  -26    8   11     -1.52      0.00
  -27    9   11      2.36      0.00
  -28   10   11     -4.13      0.00
   -1   19   11     21.42      0.00
  -21    1   11     14.28      0.00
  -22    2   11     10.11      0.00
  -23    3   11     23.71      0.00
  -24    4   11     -0.41      0.00
  -25    5   11     -3.05      0.00
  -26    6   11     -1.80      0.00
  -27    7   11     -4.37      0.00
  -28    8   11      3.35      0.00
  -29    9   11      2.49      0.00
   -3   19   11      8.28      0.00
  -23    1   11    -19.52      0.00
  -24    2   11      9.38      0.00
  -25    3   11     -0.80      0.00
  -26    4   11     -5.87      0.00
  -27    5   11     -1.12      0.00
  -28    6   11      1.80      0.00
  -29    7   11      1.84      0.00
  -30    8   11     -0.15      0.00
  -25    1   11      5.81      0.00
  -26    2   11     -0.13      0.00
  -27    3   11     -3.55      0.00
  -28    4   11     -9.37      0.00
  -29    5   11     -3.53      0.00
  -30    6   11      2.03      0.00
  -31    7   11      5.12      0.00
  -16   10   11      3.00      0.00
  -27    1   11     -9.43      0.00
  -28    2   11     -2.70      0.00
  -29    3   11     -4.29      0.00
  -30    4   11     -3.99      0.00
  -31    5   11     -3.24      0.00
  -29    1   11     -8.31      0.00
  -30    2   11     -7.00      0.00
  -31    3   11     -5.43      0.00
  -32    4   11      1.36      0.00
  -12   18   11     -2.16      0.00
  -31    1   11     -1.06      0.00
  -32    2   11     -3.15      0.00
  -33    3   11     -5.47      0.00
  -33    1   11      2.09      0.00
  -21   15   11      0.97      0.00
  -25   13   11     -2.41      0.00
   29    5   12      2.63      0.00
   28    6   12     -3.13      0.00
   27    7   12      1.02      0.00
   26    8   12      6.14      0.00
   25    9   12      4.21      0.00
   24   10   12     -2.19      0.00
   23   11   12      0.48      0.00
   22   12   12     -1.51      0.00
   21   13   12     -3.91      0.00
   30    2   12      4.75      0.00
   29    3   12     -3.42      0.00
   28    4   12     -0.61      0.00
   27    5   12      6.12      0.00
   26    6   12      2.98      0.00
   25    7   12      2.83      0.00
   24    8   12      7.05      0.00
   23    9   12      6.44      0.00
   22   10   12      4.20      0.00
   21   11   12      8.27      0.00
   20   12   12     -4.69      0.00
   19   13   12     -0.84      0.00
   18   14   12     -3.29      0.00
   30    0   12      1.14      0.00
   29    1   12      3.36      0.00
   28    2   12      6.86      0.00
   27    3   12     -1.24      0.00
   26    4   12      8.94      0.00
   25    5   12      6.00      0.00
   24    6   12      3.75      0.00
   23    7   12     -1.42      0.00
   22    8   12      4.00      0.00
   21    9   12     -4.91      0.00
   20   10   12     -1.07      0.00
   19   11   12     -7.13      0.00
   18   12   12     -1.35      0.00
   17   13   12     -0.60      0.00
   16   14   12     -0.92      0.00
   15   15   12     -3.62      0.00
   14   16   12      0.17      0.00
   28    0   12      0.35      0.00
   27    1   12      5.57      0.00
   26    2   12      0.40      0.00
   25    3   12      4.00      0.00
   24    4   12     -0.07      0.00
   23    5   12      8.60      0.00
   22    6   12     -5.75      0.00
   21    7   12      3.32      0.00
   20    8   12      0.96      0.00
   19    9   12      5.31      0.00
   18   10   12     -4.75      0.00
   17   11   12     -6.14      0.00
   16   12   12     -0.77      0.00
   15   13   12     -3.71      0.00
   14   14   12     -2.22      0.00
   13   15   12     -7.73      0.00
   12   16   12      0.77      0.00
   11   17   12     -2.50      0.00
   26    0   12     -1.37      0.00
   25    1   12     -0.70      0.00
   24    2   12      5.57      0.00
   23    3   12    -11.45      0.00
   22    4   12     -3.42      0.00
   21    5   12     -9.13      0.00
   20    6   12     -3.29      0.00
   19    7   12     -0.27      0.00
   18    8   12      6.78      0.00
   17    9   12      8.70      0.00
   16   10   12      1.28      0.00
   15   11   12      2.59      0.00
   14   12   12     -4.95      0.00
   13   13   12      9.09      0.00
   12   14   12     -0.49      0.00
   11   15   12      6.31      0.00
   10   16   12      3.98      0.00
    9   17   12     -2.39      0.00
   24    0   12     -5.54      0.00
   23    1   12      4.94      0.00
   22    2   12     -1.09      0.00
   21    3   12     -0.05      0.00
   20    4   12      0.03      0.00
   19    5   12     -1.62      0.00
   18    6   12      4.87      0.00
   17    7   12     -2.91      0.00
   16    8   12      6.28      0.00
   15    9   12    -10.14      0.00
   14   10   12      2.54      0.00
   13   11   12     -7.51      0.00
   12   12   12      5.59      0.00
   11   13   12      0.18      0.00
   10   14   12      4.88      0.00
    9   15   12      0.09      0.00
    8   16   12     -4.63      0.00
    7   17   12     -4.55      0.00
    6   18   12     -2.77      0.00
   22    0   12     -0.90      0.00
   21    1   12     -4.06      0.00
   20    2   12      1.16      0.00
   19    3   12      0.61      0.00
   18    4   12     -8.73      0.00
   17    5   12      6.40      0.00
   16    6   12    -12.89      0.00
   15    7   12     14.84      0.00
   14    8   12     -9.52      0.00
   13    9   12      8.46      0.00
   12   10   12      5.59      0.00
   11   11   12      8.39      0.00
   10   12   12      2.92      0.00
    9   13   12      4.73      0.00
    8   14   12      6.21      0.00
    7   15   12     -3.62      0.00
    6   16   12     -1.63      0.00
    5   17   12     -0.39      0.00
    4   18   12     -3.04      0.00
   20    0   12    -11.00      0.00
   19    1   12      0.29      0.00
   18    2   12     14.12      0.00
   17    3   12     -0.49      0.00
   16    4   12     18.67      0.00
   15    5   12    -20.37      0.00
   14    6   12     -7.43      0.00
   13    7   12     -8.66      0.00
   12    8   12     -7.38      0.00
   11    9   12      3.17      0.00
   10   10   12     11.43      0.00
    9   11   12      8.89      0.00
    8   12   12     -0.17      0.00
    7   13   12     12.24      0.00
    6   14   12      0.27      0.00
    5   15   12      0.79      0.00
    3   17   12      2.35      0.00
    2   18   12     -3.07      0.00
   18    0   12    -12.64      0.00
   17    1   12     -2.18      0.00
   16    2   12    -25.75      0.00
   15    3   12     11.00      0.00
   14    4   12     15.28      0.00
   13    5   12     -0.42      0.00
   12    6   12     20.44      0.00
   11    7   12      7.45      0.00
   10    8   12     -4.05      0.00
    9    9   12     -3.29      0.00
    8   10   12      2.97      0.00
    7   11   12     -7.72      0.00
    6   12   12      0.80      0.00
    5   13   12      1.92      0.00
    4   14   12      1.23      0.00
    3   15   12      1.63      0.00
    2   16   12     -2.34      0.00
    1   17   12     -3.47      0.00
    0   18   12      5.76      0.00
   16    0   12     15.76      0.00
   15    1   12    -16.83      0.00
   14    2   12    -24.72      0.00
   13    3   12    -14.06      0.00
   12    4   12    -29.76      0.00
   11    5   12     -4.78      0.00
   10    6   12      7.43      0.00
    9    7   12      7.07      0.00
    8    8   12      1.78      0.00
    7    9   12      3.43      0.00
    6   10   12     -0.03      0.00
    5   11   12     -5.02      0.00
    4   12   12     -3.26      0.00
    3   13   12    -11.52      0.00
    2   14   12      0.80      0.00
    1   15   12     -2.77      0.00
    0   16   12      0.10      0.00
   -1   17   12      1.89      0.00
   -2   18   12      2.06      0.00
   14    0   12     -5.03      0.00
   13    1   12     -2.77      0.00
   12    2   12     20.83      0.00
   11    3   12      9.30      0.00
   10    4   12     13.66      0.00
    9    5   12      4.28      0.00
    8    6   12     -0.27      0.00
    7    7   12      7.75      0.00
    6    8   12      1.65      0.00
    5    9   12     -4.56      0.00
    4   10   12     -2.33      0.00
    3   11   12     11.44      0.00
    2   12   12     -1.32      0.00
    1   13   12      0.79      0.00
    0   14   12     -4.10      0.00
   -1   15   12     -0.73      0.00
   -2   16   12     -2.13      0.00
   -3   17   12      0.53      0.00
   -4   18   12      5.42      0.00
   12    0   12    -21.02      0.00
   11    1   12      4.73      0.00
   10    2   12      1.51      0.00
    9    3   12     24.44      0.00
    8    4   12     19.24      0.00
    7    5   12    -12.04      0.00
    6    6   12      6.67      0.00
    5    7   12     10.16      0.00
    4    8   12      1.33      0.00
    3    9   12    -18.19      0.00
    2   10   12    -14.66      0.00
    1   11   12     -3.75      0.00
    0   12   12      8.52      0.00
   -1   13   12     -5.14      0.00
   -2   14   12     -3.17      0.00
   -3   15   12      2.09      0.00
   -4   16   12     -1.43      0.00
   -5   17   12      0.60      0.00
   -6   18   12     -4.99      0.00
   10    0   12     18.74      0.00
    9    1   12     -4.38      0.00
    8    2   12    -19.44      0.00
    7    3   12     -7.95      0.00
    6    4   12    -23.38      0.00
    5    5   12     -4.12      0.00
    4    6   12    -15.80      0.00
    3    7   12    -10.60      0.00
    2    8   12     -6.38      0.00
    1    9   12     -7.20      0.00
    0   10   12    -16.13      0.00
   -1   11   12      8.72      0.00
   -2   12   12      4.08      0.00
   -3   13   12    -12.27      0.00
   -4   14   12     -4.00      0.00
   -5   15   12     -2.85      0.00
   -6   16   12     -1.74      0.00
   -7   17   12      0.28      0.00
   -8   18   12      0.01      0.00
    8    0   12     20.10      0.00
    7    1   12     -0.25      0.00
    6    2   12    -18.21      0.00
    5    3   12    -25.74      0.00
    4    4   12      8.42      0.00
    3    5   12     -2.38      0.00
    2    6   12    -12.84      0.00
    1    7   12    -23.19      0.00
    0    8   12     -5.08      0.00
   -1    9   12      1.44      0.00
   -2   10   12      2.51      0.00
   -3   11   12     16.43      0.00
   -4   12   12      7.16      0.00
   -5   13   12      8.95      0.00
   -6   14   12     10.55      0.00
   -7   15   12      5.83      0.00
   -8   16   12     -0.19      0.00
   -9   17   12      1.68      0.00
    6    0   12     17.53      0.00
    5    1   12      5.95      0.00
    4    2   12     -8.03      0.00
    3    3   12     17.28      0.00
    2    4   12      9.21      0.00
    1    5   12     28.44      0.00
    0    6   12     18.24      0.00
   -1    7   12    -14.62      0.00
   -2    8   12     27.83      0.00
   -3    9   12     17.54      0.00
   -4   10   12      4.54      0.00
   -5   11   12     -7.80      0.00
   -6   12   12     -7.07      0.00
   -7   13   12     -3.41      0.00
   -8   14   12      3.62      0.00
   -9   15   12     -4.29      0.00
  -10   16   12      6.00      0.00
  -11   17   12      1.42      0.00
    4    0   12     28.89      0.00
    3    1   12     23.73      0.00
    2    2   12     33.93      0.00
    1    3   12    -19.09      0.00
    0    4   12    -25.86      0.00
   -1    5   12     39.65      0.00
   -2    6   12    -13.01      0.00
   -3    7   12      9.97      0.00
   -4    8   12     26.43      0.00
   -5    9   12     25.50      0.00
   -6   10   12     11.25      0.00
   -7   11   12     -0.61      0.00
   -8   12   12    -13.53      0.00
   -9   13   12     -4.25      0.00
  -10   14   12     -4.64      0.00
  -11   15   12     -2.93      0.00
  -12   16   12      2.19      0.00
  -13   17   12     -1.37      0.00
   17   15   12     -3.43      0.00
    2    0   12     27.85      0.00
    1    1   12     46.66      0.00
    0    2   12     59.83      0.00
   -1    3   12    -15.74      0.00
   -2    4   12     22.36      0.00
   -3    5   12      5.78      0.00
   -4    6   12     -2.78      0.00
   -5    7   12      8.54      0.00
   -6    8   12      8.95      0.00
   -7    9   12     -0.40      0.00
   -8   10   12      7.07      0.00
   -9   11   12      0.98      0.00
  -10   12   12      0.00      0.00
  -11   13   12      5.66      0.00
  -12   14   12     -0.55      0.00
  -13   15   12      1.51      0.00
  -14   16   12      3.28      0.00
    0    0   12    -48.07      0.00
   -1    1   12     -9.00      0.00
   -2    2   12     -8.20      0.00
   -3    3   12     -7.27      0.00
   -4    4   12      9.44      0.00
   -5    5   12     11.04      0.00
   -6    6   12     25.76      0.00
   -7    7   12     26.87      0.00
   -8    8   12     -6.69      0.00
   -9    9   12    -18.36      0.00
  -10   10   12    -12.10      0.00
  -11   11   12     -8.28      0.00
  -12   12   12      5.80      0.00
  -13   13   12      3.03      0.00
  -14   14   12     -0.16      0.00
  -15   15   12      1.59      0.00
  -16   16   12     10.17      0.00
   -2    0   12    -52.99      0.00
   -3    1   12    -23.42      0.00
   -4    2   12    -37.11      0.00
   -5    3   12    -33.07      0.00
   -6    4   12    -30.23      0.00
   -7    5   12    -17.87      0.00
   -8    6   12     14.95      0.00
   -9    7   12     17.41      0.00
  -10    8   12     -2.72      0.00
  -11    9   12     -2.94      0.00
  -12   10   12     -5.27      0.00
  -13   11   12     -0.69      0.00
  -14   12   12      8.22      0.00
  -15   13   12      0.05      0.00
  -16   14   12     -2.13      0.00
  -17   15   12      6.47      0.00
   -4    0   12     21.66      0.00
   -5    1   12     13.00      0.00
   -6    2   12      9.91      0.00
   -7    3   12     12.43      0.00
   -8    4   12      8.58      0.00
   -9    5   12      1.41      0.00
  -10    6   12      8.60      0.00
  -11    7   12      1.80      0.00
  -12    8   12     -4.88      0.00
  -13    9   12      5.40      0.00
  -14   10   12      2.94      0.00
  -15   11   12      7.48      0.00
  -16   12   12     -2.55      0.00
  -17   13   12      1.70      0.00
  -18   14   12      6.26      0.00
  -19   15   12      8.60      0.00
   -6    0   12      7.69      0.00
   -7    1   12      0.99      0.00
   -8    2   12    -22.32      0.00
   -9    3   12     11.29      0.00
  -10    4   12      8.51      0.00
  -11    5   12      7.20      0.00
  -12    6   12     18.61      0.00
  -13    7   12      1.83      0.00
  -14    8   12      0.29      0.00
  -15    9   12      9.09      0.00
  -17   11   12    -11.38      0.00
  -18   12   12    -12.02      0.00
  -19   13   12     -7.62      0.00
  -20   14   12      2.77      0.00
   -8    0   12     22.16      0.00
   -9    1   12    -28.12      0.00
  -10    2   12    -22.84      0.00
  -11    3   12     -7.42      0.00
  -12    4   12     -2.90      0.00
  -13    5   12     11.67      0.00
  -14    6   12      1.22      0.00
  -15    7   12     -8.54      0.00
  -16    8   12     -1.63      0.00
  -17    9   12      8.04      0.00
  -18   10   12      7.34      0.00
  -19   11   12     -3.89      0.00
  -20   12   12     -3.22      0.00
  -21   13   12     -2.61      0.00
  -22   14   12     -5.50      0.00
  -10    0   12    -26.74      0.00
  -11    1   12    -23.34      0.00
  -12    2   12     13.89      0.00
  -13    3   12     15.33      0.00
  -14    4   12     23.37      0.00
  -15    5   12      5.60      0.00
  -16    6   12      0.33      0.00
  -17    7   12      3.11      0.00
  -18    8   12     -6.57      0.00
  -19    9   12     -4.30      0.00
  -20   10   12     -3.43      0.00
  -21   11   12      3.82      0.00
  -22   12   12      5.17      0.00
  -23   13   12     -1.02      0.00
    4   16   12      0.13      0.00
  -12    0   12    -59.54      0.00
  -13    1   12    -15.67      0.00
  -14    2   12     -6.77      0.00
  -15    3   12     13.77      0.00
  -16    4   12      3.24      0.00
  -17    5   12     -8.78      0.00
  -18    6   12      8.01      0.00
  -19    7   12     22.38      0.00
  -20    8   12      4.86      0.00
  -21    9   12     -2.61      0.00
  -22   10   12     -4.03      0.00
  -23   11   12     -2.10      0.00
  -24   12   12      1.87      0.00
  -14    0   12      9.73      0.00
  -15    1   12      1.39      0.00
  -16    2   12     -4.56      0.00
  -17    3   12    -11.24      0.00
  -18    4   12    -16.51      0.00
  -19    5   12    -29.50      0.00
  -20    6   12     -6.04      0.00
  -21    7   12      1.62      0.00
  -22    8   12      7.98      0.00
  -23    9   12      9.13      0.00
  -24   10   12     -0.50      0.00
  -25   11   12      0.99      0.00
  -16    0   12     18.23      0.00
  -17    1   12     14.07      0.00
  -18    2   12     -8.67      0.00
  -19    3   12     -2.35      0.00
  -20    4   12     -4.90      0.00
  -21    5   12     -2.83      0.00
  -22    6   12      1.99      0.00
  -23    7   12     -4.31      0.00
  -24    8   12     -0.48      0.00
  -25    9   12      3.00      0.00
  -26   10   12      2.34      0.00
  -18    0   12     27.59      0.00
  -19    1   12      7.86      0.00
  -20    2   12    -13.53      0.00
  -21    3   12     -7.47      0.00
  -22    4   12    -12.30      0.00
  -23    5   12      4.49      0.00
  -24    6   12      1.95      0.00
  -25    7   12     -5.83      0.00
  -26    8   12      0.48      0.00
  -27    9   12     -2.95      0.00
  -20    0   12     28.66      0.00
  -21    1   12      5.14      0.00
  -22    2   12     14.90      0.00
  -23    3   12     -9.33      0.00
  -24    4   12     -6.81      0.00
  -25    5   12     -3.27      0.00
  -26    6   12    -11.15      0.00
  -27    7   12     -4.27      0.00
  -28    8   12      3.14      0.00
  -22    0   12    -17.34      0.00
  -23    1   12      5.14      0.00
  -24    2   12      0.23      0.00
  -25    3   12     -5.26      0.00
  -26    4   12     -3.90      0.00
  -27    5   12     -1.97      0.00
  -28    6   12     -3.88      0.00
  -29    7   12     -0.68      0.00
  -24    0   12      5.14      0.00
  -25    1   12      4.95      0.00
  -26    2   12      6.38      0.00
  -27    3   12     -6.78      0.00
  -28    4   12     -2.81      0.00
  -29    5   12      1.09      0.00
  -30    6   12      7.05      0.00
  -16   10   12      7.49      0.00
  -26    0   12     -0.89      0.00
  -27    1   12      9.13      0.00
  -28    2   12      3.63      0.00
  -29    3   12      0.94      0.00
  -30    4   12     -1.83      0.00
  -31    5   12     -5.79      0.00
  -10   18   12     -2.34      0.00
  -28    0   12      5.98      0.00
  -29    1   12      2.42      0.00
  -30    2   12     -1.01      0.00
  -31    3   12     -0.42      0.00
  -32    4   12     -0.37      0.00
  -30    0   12      1.36      0.00
  -31    1   12     -2.70      0.00
  -32    2   12     -5.75      0.00
  -32    0   12     -0.17      0.00
  -27   11   12     -0.05      0.00
   27    7   13     -0.64      0.00
   26    8   13      4.18      0.00
   25    9   13      5.33      0.00
   24   10   13     -0.51      0.00
   23   11   13      5.39      0.00
   29    3   13     -4.40      0.00
   28    4   13      5.41      0.00
   27    5   13     -3.89      0.00
   26    6   13     -5.01      0.00
   25    7   13     -0.90      0.00
   24    8   13      3.39      0.00
   23    9   13     -0.38      0.00
   22   10   13      8.15      0.00
   21   11   13      0.39      0.00
   20   12   13     -2.28      0.00
   19   13   13     -0.05      0.00
   18   14   13      1.29      0.00
   29    1   13     -1.53      0.00
   28    2   13     -5.83      0.00
   27    3   13      3.67      0.00
   26    4   13     -1.25      0.00
   25    5   13     -1.48      0.00
   24    6   13     -7.38      0.00
   23    7   13      0.65      0.00
   22    8   13     -4.57      0.00
   21    9   13     -2.68      0.00
   20   10   13      1.55      0.00
   19   11   13      2.06      0.00
   18   12   13      1.72      0.00
   17   13   13     -0.12      0.00
   16   14   13      4.46      0.00
   15   15   13      1.95      0.00
   27    1   13     -0.49      0.00
   26    2   13      1.43      0.00
   25    3   13     -0.81      0.00
   24    4   13     10.07      0.00
   23    5   13     -1.00      0.00
   22    6   13     -0.57      0.00
   21    7   13     -2.61      0.00
   20    8   13     -2.86      0.00
   19    9   13     -0.54      0.00
   18   10   13     -0.42      0.00
   17   11   13      1.49      0.00
   16   12   13     -1.09      0.00
   15   13   13      1.80      0.00
   14   14   13    -10.13      0.00
   13   15   13     -3.49      0.00
   12   16   13     -2.62      0.00
   25    1   13      2.68      0.00
   24    2   13     -4.10      0.00
   23    3   13      1.44      0.00
   22    4   13     -0.66      0.00
   21    5   13     -3.98      0.00
   20    6   13      0.41      0.00
   19    7   13     -2.56      0.00
   18    8   13      6.65      0.00
   17    9   13      1.20      0.00
   16   10   13      2.88      0.00
   15   11   13     -2.98      0.00
   14   12   13      7.16      0.00
   13   13   13     -1.94      0.00
   12   14   13      0.78      0.00
   11   15   13      1.20      0.00
   10   16   13      4.06      0.00
    9   17   13      0.48      0.00
   23    1   13      4.12      0.00
   22    2   13      6.42      0.00
   21    3   13      7.73      0.00
   20    4   13     -3.56      0.00
   19    5   13      3.98      0.00
   18    6   13    -12.14      0.00
   17    7   13      1.13      0.00
   16    8   13    -10.98      0.00
   15    9   13      0.53      0.00
   14   10   13     -9.47      0.00
   13   11   13     -1.22      0.00
   12   12   13      0.03      0.00
   11   13   13      0.92      0.00
   10   14   13     -2.04      0.00
    9   15   13     -1.83      0.00
    8   16   13      1.59      0.00
    7   17   13      7.45      0.00
   21    1   13      1.42      0.00
   20    2   13      3.04      0.00
   19    3   13    -11.89      0.00
   18    4   13      2.93      0.00
   17    5   13    -12.25      0.00
   16    6   13      8.55      0.00
   15    7   13     -1.74      0.00
   14    8   13      4.10      0.00
   13    9   13      2.20      0.00
   12   10   13     -0.34      0.00
   11   11   13      2.17      0.00
   10   12   13      0.77      0.00
    9   13   13      8.19      0.00
    8   14   13     -4.00      0.00
    7   15   13      0.42      0.00
    6   16   13      1.35      0.00
    5   17   13     -1.75      0.00
   19    1   13     13.40      0.00
   18    2   13      1.04      0.00
   17    3   13      9.12      0.00
   16    4   13    -15.83      0.00
   15    5   13    -19.13      0.00
   14    6   13      1.06      0.00
   13    7   13     -5.49      0.00
   12    8   13      8.15      0.00
   11    9   13     12.88      0.00
   10   10   13     12.57      0.00
    9   11   13      0.97      0.00
    8   12   13      4.77      0.00
    7   13   13     -1.43      0.00
    6   14   13     -1.01      0.00
    5   15   13     -1.21      0.00
    4   16   13      2.62      0.00
    3   17   13     -1.26      0.00
    2   18   13     -1.30      0.00
   17    1   13     -4.47      0.00
   16    2   13     15.86      0.00
   15    3   13     27.17      0.00
   14    4   13     -1.22      0.00
   13    5   13     12.16      0.00
   12    6   13     -4.49      0.00
   11    7   13     -8.23      0.00
   10    8   13     -1.60      0.00
    9    9   13      5.71      0.00
    8   10   13      7.55      0.00
    7   11   13     -4.07      0.00
    6   12   13      4.41      0.00
    5   13   13      0.25      0.00
    4   14   13      5.07      0.00
    3   15   13      1.78      0.00
    2   16   13      0.42      0.00
    1   17   13     -1.81      0.00
    0   18   13     -0.82      0.00
   15    1   13     -4.35      0.00
   14    2   13     13.03      0.00
   13    3   13     -1.87      0.00
   12    4   13      0.41      0.00
   11    5   13     -3.17      0.00
   10    6   13     -2.72      0.00
    9    7   13     -4.90      0.00
    8    8   13    -13.00      0.00
    7    9   13     -3.49      0.00
    6   10   13    -17.11      0.00
    4   12   13    -13.57      0.00
    3   13   13      2.09      0.00
    2   14   13      5.71      0.00
    1   15   13      9.85      0.00
    0   16   13      2.25      0.00
   -1   17   13     -0.75      0.00
   -2   18   13      2.62      0.00
   13    1   13     23.48      0.00
   12    2   13     21.97      0.00
   11    3   13     17.23      0.00
   10    4   13     -3.95      0.00
    9    5   13     -6.89      0.00
    8    6   13      7.34      0.00
    7    7   13     -9.89      0.00
    6    8   13     -3.27      0.00
    5    9   13    -14.42      0.00
    4   10   13     -1.41      0.00
    3   11   13     -5.06      0.00
    2   12   13     -0.71      0.00
    1   13   13      0.23      0.00
    0   14   13      4.91      0.00
   -1   15   13     -3.75      0.00
   -2   16   13     -7.68      0.00
   -3   17   13      1.20      0.00
   -4   18   13      1.00      0.00
   11    1   13     11.53      0.00
   10    2   13     25.17      0.00
    9    3   13     15.87      0.00
    8    4   13    -14.99      0.00
    7    5   13      2.32      0.00
    6    6   13    -19.08      0.00
    5    7   13      1.32      0.00
    4    8   13    -12.12      0.00
    3    9   13    -18.24      0.00
    2   10   13     -5.96      0.00
    1   11   13      9.11      0.00
    0   12   13     -2.71      0.00
   -1   13   13     -3.08      0.00
   -2   14   13      0.06      0.00
   -3   15   13     -7.89      0.00
   -4   16   13     -1.72      0.00
   -5   17   13      1.53      0.00
   -6   18   13      0.08      0.00
   22   12   13     -3.38      0.00
    9    1   13    -16.86      0.00
    8    2   13     -4.49      0.00
    7    3   13    -16.51      0.00
    6    4   13      5.95      0.00
    5    5   13    -22.46      0.00
    4    6   13     -1.52      0.00
    3    7   13     10.45      0.00
    2    8   13     -2.76      0.00
    1    9   13    -14.95      0.00
    0   10   13     -1.08      0.00
   -1   11   13      1.24      0.00
   -2   12   13    -15.42      0.00
   -3   13   13     -7.36      0.00
   -4   14   13     -7.15      0.00
   -5   15   13     -2.37      0.00
   -6   16   13      5.77      0.00
   -7   17   13      4.48      0.00
    7    1   13    -13.11      0.00
    6    2   13    -17.68      0.00
    5    3   13      7.36      0.00
    4    4   13     -2.13      0.00
    3    5   13      2.36      0.00
    2    6   13      8.26      0.00
    1    7   13      1.88      0.00
    0    8   13     13.67      0.00
   -1    9   13     -7.38      0.00
   -2   10   13      6.61      0.00
   -3   11   13      1.45      0.00
   -4   12   13      0.03      0.00
   -5   13   13      3.11      0.00
   -6   14   13      9.97      0.00
   -7   15   13      7.61      0.00
   -8   16   13      6.14      0.00
   -9   17   13     -3.56      0.00
    5    1   13    -11.62      0.00
    4    2   13     -2.84      0.00
    3    3   13      8.34      0.00
    2    4   13     26.50      0.00
    1    5   13     47.81      0.00
    0    6   13     -9.93      0.00
   -1    7   13     27.05      0.00
   -2    8   13      3.43      0.00
   -3    9   13     -9.59      0.00
   -4   10   13    -12.53      0.00
   -5   11   13    -10.71      0.00
   -6   12   13     -3.58      0.00
   -7   13   13      9.32      0.00
   -8   14   13      3.79      0.00
   -9   15   13      6.03      0.00
  -10   16   13      2.16      0.00
  -11   17   13     -3.58      0.00
    3    1   13    -34.00      0.00
    2    2   13    -45.80      0.00
    1    3   13    -70.09      0.00
    0    4   13     18.90      0.00
   -1    5   13     -5.37      0.00
   -2    6   13     17.05      0.00
   -3    7   13     17.83      0.00
   -4    8   13      8.11      0.00
   -5    9   13      0.84      0.00
   -6   10   13    -11.57      0.00
   -7   11   13    -21.19      0.00
   -8   12   13     -6.50      0.00
   -9   13   13      2.34      0.00
  -10   14   13     -2.40      0.00
  -11   15   13      0.00      0.00
  -12   16   13     -1.73      0.00
    1    1   13     47.51      0.00
    0    2   13    -33.32      0.00
   -1    3   13    -27.94      0.00
   -2    4   13    -17.28      0.00
   -3    5   13     -9.85      0.00
   -4    6   13     -3.62      0.00
   -5    7   13     -6.42      0.00
   -6    8   13      2.70      0.00
   -7    9   13     13.37      0.00
   -8   10   13      6.48      0.00
   -9   11   13     -1.24      0.00
  -10   12   13      3.48      0.00
  -11   13   13     -1.16      0.00
  -12   14   13     -0.79      0.00
  -13   15   13      2.34      0.00
  -14   16   13      2.13      0.00
   -1    1   13      7.01      0.00
   -2    2   13    -16.74      0.00
   -3    3   13     13.72      0.00
   -4    4   13     22.90      0.00
   -5    5   13     11.56      0.00
   -6    6   13    -12.96      0.00
   -7    7   13    -20.50      0.00
   -8    8   13    -15.52      0.00
   -9    9   13     -3.67      0.00
  -10   10   13     -2.76      0.00
  -11   11   13      3.67      0.00
  -12   12   13      8.26      0.00
  -13   13   13      0.72      0.00
  -15   15   13      6.31      0.00
  -16   16   13      0.27      0.00
   -3    1   13    -30.40      0.00
   -4    2   13     -7.69      0.00
   -5    3   13      8.63      0.00
   -6    4   13      2.43      0.00
   -7    5   13     -7.64      0.00
   -8    6   13      8.07      0.00
   -9    7   13      6.07      0.00
  -10    8   13     -4.82      0.00
  -11    9   13     -8.09      0.00
  -12   10   13    -16.94      0.00
  -14   12   13     -1.74      0.00
  -15   13   13      5.20      0.00
  -16   14   13      4.87      0.00
  -17   15   13      2.89      0.00
   -5    1   13     15.07      0.00
   -6    2   13     27.93      0.00
   -7    3   13     23.60      0.00
   -8    4   13    -12.71      0.00
   -9    5   13      0.82      0.00
  -10    6   13     25.12      0.00
  -11    7   13     -5.46      0.00
  -12    8   13     -2.81      0.00
  -13    9   13    -10.69      0.00
  -14   10   13     -3.83      0.00
  -15   11   13      0.09      0.00
  -16   12   13      8.66      0.00
  -17   13   13      4.31      0.00
  -18   14   13      4.10      0.00
    5   11   13     -5.87      0.00
   -7    1   13    -12.38      0.00
   -8    2   13      9.70      0.00
   -9    3   13      4.79      0.00
  -10    4   13     -5.35      0.00
  -11    5   13     31.59      0.00
  -12    6   13      0.62      0.00
  -13    7   13    -12.74      0.00
  -14    8   13    -10.45      0.00
  -15    9   13    -10.80      0.00
  -16   10   13     -7.66      0.00
  -17   11   13     -5.87      0.00
  -18   12   13     -2.63      0.00
  -19   13   13     -1.47      0.00
  -20   14   13     -2.41      0.00
   -9    1   13    -28.91      0.00
  -10    2   13     -7.10      0.00
  -11    3   13    -20.02      0.00
  -12    4   13      9.80      0.00
  -13    5   13     -4.82      0.00
  -14    6   13    -14.79      0.00
  -15    7   13    -12.70      0.00
  -16    8   13     -6.99      0.00
  -17    9   13      9.88      0.00
  -18   10   13      1.85      0.00
  -19   11   13      2.43      0.00
  -20   12   13     -3.20      0.00
  -21   13   13     -5.50      0.00
  -11    1   13     36.04      0.00
  -12    2   13     14.69      0.00
  -13    3   13     24.71      0.00
  -14    4   13      2.09      0.00
  -15    5   13    -12.85      0.00
  -16    6   13    -12.81      0.00
  -17    7   13    -19.23      0.00
  -18    8   13     -7.17      0.00
  -19    9   13      6.34      0.00
  -20   10   13     11.02      0.00
  -21   11   13      7.94      0.00
  -22   12   13      4.80      0.00
  -23   13   13     -0.77      0.00
  -13    1   13      2.74      0.00
  -14    2   13     27.18      0.00
  -15    3   13     30.67      0.00
  -16    4   13      9.97      0.00
  -17    5   13      0.64      0.00
  -18    6   13      8.02      0.00
  -19    7   13     -2.45      0.00
  -20    8   13      0.28      0.00
  -21    9   13     -2.72      0.00
  -22   10   13      1.49      0.00
  -23   11   13      8.92      0.00
  -24   12   13      2.22      0.00
    4   18   13     -4.20      0.00
  -15    1   13     -0.95      0.00
  -16    2   13     13.94      0.00
  -17    3   13     15.81      0.00
  -18    4   13    -11.52      0.00
  -19    5   13     -8.89      0.00
  -20    6   13      0.97      0.00
  -21    7   13     10.22      0.00
  -22    8   13      4.34      0.00
  -23    9   13      0.15      0.00
  -24   10   13     -0.22      0.00
  -25   11   13     -2.07      0.00
  -17    1   13      7.25      0.00
  -18    2   13     17.55      0.00
  -19    3   13      8.73      0.00
  -20    4   13     -7.95      0.00
  -21    5   13      2.42      0.00
  -22    6   13      3.50      0.00
  -23    7   13     -2.51      0.00
  -24    8   13      3.15      0.00
  -25    9   13      1.03      0.00
  -26   10   13      0.73      0.00
  -19    1   13     -4.56      0.00
  -20    2   13      6.32      0.00
  -21    3   13    -13.12      0.00
  -22    4   13      4.10      0.00
  -23    5   13      9.01      0.00
  -24    6   13     -4.45      0.00
  -25    7   13     -0.78      0.00
  -26    8   13     -1.67      0.00
  -27    9   13     -6.43      0.00
  -21    1   13     14.81      0.00
  -22    2   13    -11.03      0.00
  -23    3   13     -7.92      0.00
  -24    4   13      3.71      0.00
  -25    5   13     -3.41      0.00
  -26    6   13     -4.79      0.00
  -27    7   13      6.62      0.00
  -28    8   13      0.67      0.00
  -23    1   13      0.50      0.00
  -24    2   13     -2.11      0.00
  -25    3   13     -0.28      0.00
  -26    4   13      7.46      0.00
  -27    5   13     -3.33      0.00
  -28    6   13     -1.86      0.00
  -29    7   13     -2.69      0.00
  -13   11   13      0.41      0.00
  -25    1   13      7.96      0.00
  -26    2   13     -3.13      0.00
  -27    3   13      4.35      0.00
  -28    4   13      1.62      0.00
  -29    5   13      1.71      0.00
  -30    6   13      6.94      0.00
  -27    1   13      0.27      0.00
  -28    2   13      4.49      0.00
  -29    3   13      2.43      0.00
  -30    4   13     -4.89      0.00
  -31    5   13     -2.52      0.00
  -14   14   13      2.69      0.00
  -29    1   13      1.16      0.00
  -30    2   13      5.86      0.00
  -31    3   13      2.87      0.00
  -13   17   13     -1.09      0.00
  -31    1   13      2.46      0.00
  -32    2   13     -1.28      0.00
  -19   15   13     -0.97      0.00
   28    4   14     -3.95      0.00
   27    5   14     -2.33      0.00
   26    6   14     -1.05      0.00
   25    7   14      0.42      0.00
   24    8   14     -5.05      0.00
   23    9   14     -1.63      0.00
   22   10   14     -0.50      0.00
   21   11   14     -6.13      0.00
   20   12   14     -0.29      0.00
   19   13   14     -3.27      0.00
   28    2   14      0.22      0.00
   27    3   14     -1.24      0.00
   26    4   14      0.56      0.00
   25    5   14     -4.26      0.00
   24    6   14      3.44      0.00
   23    7   14      2.56      0.00
   22    8   14     -1.16      0.00
   21    9   14      2.49      0.00
   20   10   14      0.09      0.00
   19   11   14      1.95      0.00
   18   12   14      1.90      0.00
   17   13   14      4.58      0.00
   16   14   14      3.00      0.00
   28    0   14      4.17      0.00
   27    1   14      0.99      0.00
   26    2   14      2.42      0.00
   25    3   14      9.05      0.00
   24    4   14      5.26      0.00
   23    5   14      1.06      0.00
   22    6   14      0.08      0.00
   21    7   14     -0.82      0.00
   20    8   14      0.07      0.00
   19    9   14     -1.35      0.00
   18   10   14     -0.18      0.00
   17   11   14      0.22      0.00
   16   12   14      0.97      0.00
   15   13   14     -6.88      0.00
   14   14   14     -2.85      0.00
   13   15   14      4.36      0.00
   26    0   14     -3.06      0.00
   25    1   14     -2.58      0.00
   24    2   14     -3.59      0.00
   23    3   14     -0.90      0.00
   22    4   14     -4.06      0.00
   21    5   14      2.82      0.00
   20    6   14      1.76      0.00
   19    7   14      7.39      0.00
   18    8   14      2.03      0.00
   17    9   14      1.43      0.00
   16   10   14     -4.52      0.00
   15   11   14      2.23      0.00
   14   12   14     -3.19      0.00
   13   13   14     -4.69      0.00
   12   14   14      1.99      0.00
   11   15   14      9.72      0.00
   10   16   14     -0.36      0.00
   24    0   14      3.23      0.00
   23    1   14      0.49      0.00
   22    2   14      4.31      0.00
   21    3   14     -1.30      0.00
   20    4   14      7.86      0.00
   19    5   14      0.16      0.00
   18    6   14      2.89      0.00
   17    7   14     -4.61      0.00
   16    8   14      0.08      0.00
   15    9   14     -8.90      0.00
   14   10   14     -3.40      0.00
   13   11   14     -1.95      0.00
   11   13   14     -3.65      0.00
   10   14   14     -1.11      0.00
    9   15   14      3.94      0.00
    8   16   14      5.34      0.00
    7   17   14     -1.43      0.00
   22    0   14     -2.67      0.00
   21    1   14      1.84      0.00
   20    2   14     -1.73      0.00
   19    3   14      6.28      0.00
   18    4   14      2.43      0.00
   17    5   14      2.05      0.00
   16    6   14     -3.05      0.00
   15    7   14    -10.12      0.00
   14    8   14     -6.09      0.00
   13    9   14     -5.62      0.00
   12   10   14      0.98      0.00
   11   11   14     -2.78      0.00
   10   12   14      3.81      0.00
    9   13   14      0.84      0.00
    8   14   14      4.33      0.00
    7   15   14      2.31      0.00
    6   16   14      2.65      0.00
    5   17   14     -1.16      0.00
   20    0   14      5.22      0.00
   19    1   14      1.62      0.00
   18    2   14      0.14      0.00
   17    3   14     -7.31      0.00
   16    4   14    -21.58      0.00
   15    5   14     -0.52      0.00
   14    6   14     -7.47      0.00
   13    7   14      3.69      0.00
   12    8   14      8.23      0.00
   11    9   14      8.56      0.00
   10   10   14      1.74      0.00
    9   11   14     -9.95      0.00
    8   12   14      2.45      0.00
    7   13   14     -0.33      0.00
    6   14   14      0.55      0.00
    5   15   14      5.54      0.00
    4   16   14      4.89      0.00
    3   17   14      4.24      0.00
   18    0   14     -1.53      0.00
   17    1   14     -2.68      0.00
   16    2   14      8.46      0.00
   15    3   14     -9.45      0.00
   14    4   14     -0.63      0.00
   13    5   14     -0.39      0.00
   12    6   14     -4.95      0.00
   11    7   14     -0.87      0.00
   10    8   14      8.78      0.00
    9    9   14     23.21      0.00
    8   10   14     -2.72      0.00
    7   11   14      7.35      0.00
    6   12   14     -0.77      0.00
    5   13   14      3.70      0.00
    4   14   14      1.02      0.00
    3   15   14     -1.78      0.00
    2   16   14     -5.75      0.00
    1   17   14     -2.11      0.00
   16    0   14    -15.93      0.00
   15    1   14     -4.46      0.00
   14    2   14     -3.01      0.00
   13    3   14     -6.27      0.00
   12    4   14     -1.88      0.00
   11    5   14     -0.86      0.00
   10    6   14    -11.28      0.00
    9    7   14    -17.63      0.00
    8    8   14      6.54      0.00
    7    9   14     -1.44      0.00
    6   10   14      5.81      0.00
    5   11   14     -2.39      0.00
    4   12   14     -2.04      0.00
    3   13   14     -4.04      0.00
    2   14   14     -0.13      0.00
    1   15   14     -1.95      0.00
    0   16   14     -2.48      0.00
   -1   17   14     -1.46      0.00
   14    0   14     -4.78      0.00
   13    1   14      2.27      0.00
   12    2   14     -0.02      0.00
   11    3   14    -11.29      0.00
   10    4   14     -8.85      0.00
    9    5   14      0.11      0.00
    8    6   14    -11.52      0.00
    7    7   14     15.84      0.00
    6    8   14      8.86      0.00
    5    9   14      9.35      0.00
    4   10   14      9.33      0.00
    3   11   14     -0.51      0.00
    2   12   14    -10.88      0.00
    1   13   14     -2.65      0.00
    0   14   14     -2.00      0.00
   -1   15   14     -5.23      0.00
   -2   16   14     -4.03      0.00
   -3   17   14     -4.03      0.00
   12    0   14     10.65      0.00
   11    1   14     15.95      0.00
   10    2   14     13.40      0.00
    9    3   14    -14.67      0.00
    8    4   14    -11.93      0.00
    7    5   14    -29.82      0.00
    6    6   14      8.85      0.00
    5    7   14     16.40      0.00
    4    8   14      5.53      0.00
    3    9   14     10.99      0.00
    2   10   14     11.35      0.00
    1   11   14    -11.12      0.00
    0   12   14    -10.47      0.00
   -1   13   14      5.03      0.00
   -2   14   14     -2.80      0.00
   -3   15   14     -6.85      0.00
   -4   16   14     -4.17      0.00
   -5   17   14     -4.61      0.00
   10    0   14      6.06      0.00
    9    1   14     19.46      0.00
    8    2   14      7.52      0.00
    7    3   14     -3.79      0.00
    6    4   14    -26.01      0.00
    5    5   14    -13.96      0.00
    4    6   14      9.85      0.00
    3    7   14      3.99      0.00
    2    8   14     -5.39      0.00
    1    9   14     -9.17      0.00
    0   10   14     -3.35      0.00
   -1   11   14    -12.58      0.00
   -2   12   14      2.43      0.00
   -3   13   14      0.91      0.00
   -4   14   14    -10.47      0.00
   -5   15   14     -9.96      0.00
   -6   16   14     -0.27      0.00
   -7   17   14     -0.90      0.00
    8    0   14     11.65      0.00
    7    1   14     11.78      0.00
    6    2   14     -0.51      0.00
    5    3   14     -1.98      0.00
    4    4   14    -21.23      0.00
    3    5   14    -16.17      0.00
    2    6   14    -22.74      0.00
    1    7   14      8.15      0.00
    0    8   14    -17.24      0.00
   -1    9   14      2.07      0.00
   -2   10   14      9.09      0.00
   -3   11   14      9.43      0.00
   -4   12   14      8.30      0.00
   -5   13   14     -0.76      0.00
   -6   14   14     -8.26      0.00
   -7   15   14      3.22      0.00
   -8   16   14     -3.14      0.00
   -9   17   14     -0.48      0.00
    6    0   14     17.98      0.00
    5    1   14      4.60      0.00
    4    2   14     32.91      0.00
    3    3   14     11.76      0.00
    2    4   14     19.11      0.00
    1    5   14    -42.32      0.00
    0    6   14     -7.30      0.00
   -1    7   14    -16.89      0.00
   -2    8   14     -9.99      0.00
   -3    9   14      1.74      0.00
   -4   10   14      6.27      0.00
   -5   11   14     12.34      0.00
   -6   12   14      8.07      0.00
   -7   13   14     -6.29      0.00
   -8   14   14      2.18      0.00
   -9   15   14      4.24      0.00
  -10   16   14     -5.50      0.00
    4    0   14    -32.04      0.00
    3    1   14      0.85      0.00
    2    2   14    -43.58      0.00
    1    3   14      8.38      0.00
    0    4   14      1.10      0.00
   -1    5   14      8.05      0.00
   -2    6   14      2.49      0.00
   -3    7   14      1.04      0.00
   -4    8   14      0.31      0.00
   -5    9   14    -11.31      0.00
   -6   10   14    -18.05      0.00
   -7   11   14    -10.10      0.00
   -8   12   14     -2.81      0.00
   -9   13   14      4.07      0.00
  -10   14   14      7.05      0.00
  -11   15   14     -1.52      0.00
  -12   16   14     -7.73      0.00
    2    0   14     67.32      0.00
    1    1   14      3.30      0.00
    0    2   14    -25.04      0.00
   -1    3   14      0.80      0.00
   -2    4   14     10.33      0.00
   -3    5   14     16.16      0.00
   -4    6   14     21.82      0.00
   -5    7   14     26.02      0.00
   -6    8   14     13.79      0.00
   -7    9   14     -0.89      0.00
   -8   10   14    -10.69      0.00
   -9   11   14    -12.24      0.00
  -10   12   14     -2.71      0.00
  -11   13   14      0.80      0.00
  -12   14   14      1.12      0.00
  -13   15   14     -5.33      0.00
  -14   16   14     -1.51      0.00
   12   12   14     -6.96      0.00
    0    0   14     20.37      0.00
   -1    1   14    -17.77      0.00
   -2    2   14      6.15      0.00
   -3    3   14     18.10      0.00
   -4    4   14     15.44      0.00
   -5    5   14     10.84      0.00
   -6    6   14     13.60      0.00
   -7    7   14     -0.62      0.00
   -8    8   14     -3.25      0.00
   -9    9   14      3.43      0.00
  -10   10   14     -5.26      0.00
  -11   11   14      5.48      0.00
  -12   12   14      1.41      0.00
  -13   13   14      2.01      0.00
  -14   14   14     -7.22      0.00
  -15   15   14     -4.09      0.00
   -2    0   14    -43.32      0.00
   -3    1   14    -25.60      0.00
   -4    2   14     -5.90      0.00
   -5    3   14      1.86      0.00
   -6    4   14      8.91      0.00
   -7    5   14     25.41      0.00
   -8    6   14     10.71      0.00
   -9    7   14    -17.76      0.00
  -10    8   14      4.86      0.00
  -11    9   14    -13.24      0.00
  -12   10   14     -7.82      0.00
  -13   11   14     -4.18      0.00
  -14   12   14      5.88      0.00
  -15   13   14     -1.44      0.00
  -16   14   14      0.58      0.00
  -17   15   14      1.33      0.00
   12   16   14      4.58      0.00
   -4    0   14    -22.02      0.00
   -5    1   14     -8.18      0.00
   -6    2   14      5.90      0.00
   -7    3   14     -0.42      0.00
   -8    4   14     -2.19      0.00
   -9    5   14     23.17      0.00
  -10    6   14    -16.73      0.00
  -11    7   14      7.54      0.00
  -12    8   14      0.05      0.00
  -13    9   14    -11.43      0.00
  -14   10   14     -1.48      0.00
  -15   11   14      9.42      0.00
  -16   12   14      5.54      0.00
  -17   13   14      1.69      0.00
  -18   14   14      0.71      0.00
   -6    0   14    -21.27      0.00
   -7    1   14     -6.99      0.00
   -8    2   14     23.21      0.00
   -9    3   14    -18.13      0.00
  -10    4   14     14.29      0.00
  -11    5   14     -3.43      0.00
  -12    6   14      1.12      0.00
  -13    7   14     -4.04      0.00
  -14    8   14    -20.82      0.00
  -15    9   14    -14.85      0.00
  -16   10   14     -6.73      0.00
  -17   11   14      4.91      0.00
  -18   12   14     -0.67      0.00
  -19   13   14      1.43      0.00
  -20   14   14      3.33      0.00
   -9    1   14     -3.72      0.00
  -10    2   14    -29.23      0.00
  -11    3   14     -0.53      0.00
  -12    4   14     11.65      0.00
  -13    5   14     17.20      0.00
  -14    6   14      5.04      0.00
  -15    7   14    -12.79      0.00
  -16    8   14     -5.46      0.00
  -17    9   14     -3.79      0.00
  -19   11   14     -6.42      0.00
  -20   12   14     -2.09      0.00
  -21   13   14      3.58      0.00
  -10    0   14     20.06      0.00
  -11    1   14     -4.14      0.00
  -12    2   14      1.60      0.00
  -13    3   14     15.64      0.00
  -14    4   14     11.52      0.00
  -15    5   14      2.09      0.00
  -16    6   14    -12.32      0.00
  -17    7   14    -12.36      0.00
  -18    8   14      6.78      0.00
  -19    9   14      6.07      0.00
  -20   10   14      1.44      0.00
  -21   11   14     -1.18      0.00
  -22   12   14      0.40      0.00
  -12    0   14      0.49      0.00
  -13    1   14      1.11      0.00
  -14    2   14     26.90      0.00
  -15    3   14     20.21      0.00
  -16    4   14      2.02      0.00
  -17    5   14      5.30      0.00
  -18    6   14     -3.91      0.00
  -19    7   14      1.12      0.00
  -20    8   14     -5.05      0.00
  -21    9   14      2.86      0.00
  -22   10   14      3.78      0.00
  -23   11   14      6.29      0.00
  -14    0   14    -24.66      0.00
  -15    1   14     -6.31      0.00
  -16    2   14      9.56      0.00
  -17    3   14     -4.65      0.00
  -18    4   14     -5.65      0.00
  -19    5   14      2.17      0.00
  -20    6   14      5.97      0.00
  -21    7   14     -0.58      0.00
  -22    8   14      5.40      0.00
  -23    9   14     -1.79      0.00
  -24   10   14      1.86      0.00
  -25   11   14      5.72      0.00
  -16    0   14    -17.46      0.00
  -17    1   14     -4.72      0.00
  -18    2   14      4.10      0.00
  -19    3   14     -5.77      0.00
  -20    4   14      8.03      0.00
  -21    5   14      5.20      0.00
  -22    6   14      0.03      0.00
  -23    7   14     12.19      0.00
  -24    8   14      7.93      0.00
  -25    9   14      6.31      0.00
  -26   10   14      4.25      0.00
  -18    0   14     -9.08      0.00
  -19    1   14      7.21      0.00
  -20    2   14     -4.90      0.00
  -21    3   14      8.34      0.00
  -22    4   14      8.25      0.00
  -23    5   14     -0.23      0.00
  -24    6   14      6.22      0.00
  -25    7   14      7.27      0.00
  -26    8   14     -3.04      0.00
  -27    9   14      3.31      0.00
  -20    0   14     16.82      0.00
  -21    1   14      1.97      0.00
  -22    2   14     -4.22      0.00
  -23    3   14      0.18      0.00
  -24    4   14      2.80      0.00
  -25    5   14     -1.28      0.00
  -26    6   14     10.94      0.00
  -27    7   14      3.88      0.00
  -28    8   14      1.45      0.00
  -22    0   14     10.71      0.00
  -23    1   14      0.20      0.00
  -24    2   14     -8.63      0.00
  -25    3   14      7.14      0.00
  -26    4   14     -0.10      0.00
  -27    5   14     -1.38      0.00
  -28    6   14     -2.92      0.00
  -29    7   14     -4.67      0.00
  -24    0   14      2.97      0.00
  -25    1   14     -9.16      0.00
  -26    2   14     -1.11      0.00
  -27    3   14      1.19      0.00
  -28    4   14      0.00      0.00
  -29    5   14      2.38      0.00
  -26    0   14     -6.96      0.00
  -27    1   14     -3.15      0.00
  -28    2   14     -0.19      0.00
  -29    3   14     -6.35      0.00
  -11   17   14     -1.59      0.00
  -18   10   14     -0.87      0.00
  -28    0   14     -5.79      0.00
  -29    1   14     -0.54      0.00
  -30    2   14     -1.90      0.00
  -30    0   14     -0.69      0.00
  -31    1   14      0.55      0.00
  -30    4   14     -5.23      0.00
  -31    3   14     -2.48      0.00
  -24   12   14      9.98      0.00
   25    7   15      1.70      0.00
   24    8   15      2.59      0.00
   23    9   15      6.24      0.00
   22   10   15     -3.91      0.00
   21   11   15     -1.42      0.00
   27    3   15     -1.96      0.00
   26    4   15     -5.98      0.00
   25    5   15     -2.19      0.00
   24    6   15      1.93      0.00
   23    7   15      1.50      0.00
   22    8   15      1.16      0.00
   21    9   15      1.33      0.00
   20   10   15     -1.30      0.00
   19   11   15     -1.88      0.00
   18   12   15     -0.10      0.00
   17   13   15      2.95      0.00
   27    1   15      6.08      0.00
   26    2   15      4.25      0.00
   25    3   15      6.58      0.00
   24    4   15     -1.23      0.00
   23    5   15     -3.62      0.00
   22    6   15     -2.40      0.00
   20    8   15     -0.71      0.00
   19    9   15     -2.91      0.00
   18   10   15     -2.57      0.00
   17   11   15     -0.53      0.00
   16   12   15     -3.65      0.00
   15   13   15     -2.54      0.00
   14   14   15      6.53      0.00
   13   15   15      1.79      0.00
   25    1   15     -4.93      0.00
   24    2   15      0.34      0.00
   23    3   15     -0.78      0.00
   22    4   15      1.92      0.00
   21    5   15      1.27      0.00
   20    6   15     -1.07      0.00
   19    7   15      1.43      0.00
   18    8   15     -0.80      0.00
   17    9   15     -4.17      0.00
   16   10   15      3.82      0.00
   15   11   15      0.16      0.00
   14   12   15     -4.09      0.00
   13   13   15      1.07      0.00
   12   14   15      4.18      0.00
   11   15   15     -8.01      0.00
   23    1   15     -0.03      0.00
   22    2   15     -1.70      0.00
   21    3   15      0.33      0.00
   20    4   15      5.40      0.00
   19    5   15      3.04      0.00
   18    6   15      4.65      0.00
   17    7   15      5.14      0.00
   16    8   15      0.09      0.00
   15    9   15      1.40      0.00
   14   10   15      3.31      0.00
   13   11   15     -3.02      0.00
   12   12   15     -0.39      0.00
   11   13   15     -0.31      0.00
   10   14   15     -1.08      0.00
    9   15   15     -1.46      0.00
    8   16   15     -1.00      0.00
   21    1   15      4.57      0.00
   20    2   15      0.30      0.00
   19    3   15      7.60      0.00
   18    4   15      5.76      0.00
   17    5   15      5.12      0.00
   16    6   15     -8.11      0.00
   15    7   15     -6.98      0.00
   14    8   15    -10.27      0.00
   13    9   15     -0.08      0.00
   12   10   15      4.40      0.00
   11   11   15      7.98      0.00
   10   12   15     14.16      0.00
    9   13   15      0.84      0.00
    8   14   15     -0.81      0.00
    7   15   15      2.36      0.00
    6   16   15     -1.04      0.00
   26    6   15      5.23      0.00
   19    1   15     -3.01      0.00
   18    2   15      3.00      0.00
   17    3   15     -1.85      0.00
   16    4   15      9.01      0.00
   15    5   15      1.64      0.00
   14    6   15     -3.79      0.00
   13    7   15     -3.58      0.00
   12    8   15     -3.49      0.00
   11    9   15      1.58      0.00
   10   10   15     -9.41      0.00
    9   11   15     14.91      0.00
    8   12   15      3.41      0.00
    7   13   15      0.99      0.00
    6   14   15      1.11      0.00
    5   15   15     -0.23      0.00
    4   16   15     -1.01      0.00
    3   17   15      1.18      0.00
   17    1   15      7.01      0.00
   16    2   15      1.00      0.00
   15    3   15     -4.78      0.00
   14    4   15      1.44      0.00
   13    5   15     -7.52      0.00
   12    6   15     -5.35      0.00
   11    7   15      4.77      0.00
   10    8   15     20.88      0.00
    9    9   15      1.54      0.00
    8   10   15      7.02      0.00
    7   11   15      6.34      0.00
    6   12   15      6.52      0.00
    5   13   15      5.33      0.00
    4   14   15     -0.23      0.00
    3   15   15     -5.35      0.00
    2   16   15     -2.85      0.00
    1   17   15     -1.34      0.00
   15    1   15     10.19      0.00
   14    2   15     -4.71      0.00
   13    3   15     -5.52      0.00
   12    4   15     -0.33      0.00
   11    5   15     -8.58      0.00
   10    6   15    -11.55      0.00
    9    7   15      2.54      0.00
    8    8   15     -0.52      0.00
    7    9   15      0.46      0.00
    6   10   15      8.81      0.00
    5   11   15      3.64      0.00
    4   12   15      2.35      0.00
    3   13   15      6.06      0.00
    2   14   15      2.54      0.00
    1   15   15      2.76      0.00
    0   16   15      0.77      0.00
   -1   17   15      2.72      0.00
   21    7   15     -4.71      0.00
   13    1   15     -2.84      0.00
   12    2   15     -8.85      0.00
   11    3   15      3.44      0.00
   10    4   15     13.19      0.00
    9    5   15      4.79      0.00
    8    6   15      9.73      0.00
    7    7   15      0.55      0.00
    6    8   15     -6.89      0.00
    5    9   15      5.74      0.00
    4   10   15      1.58      0.00
    3   11   15     -6.29      0.00
    2   12   15      6.06      0.00
    1   13   15      6.89      0.00
    0   14   15      1.31      0.00
   -1   15   15     -2.17      0.00
   -2   16   15      0.10      0.00
   -3   17   15      0.58      0.00
   11    1   15      4.43      0.00
   10    2   15     -0.03      0.00
    9    3   15      0.72      0.00
    8    4   15     -2.67      0.00
    7    5   15     -4.68      0.00
    6    6   15      4.23      0.00
    5    7   15     -2.38      0.00
    4    8   15      5.66      0.00
    3    9   15     13.26      0.00
    2   10   15     -4.60      0.00
    1   11   15     -9.97      0.00
    0   12   15      3.01      0.00
   -1   13   15     -1.51      0.00
   -2   14   15     -7.10      0.00
   -3   15   15     -0.68      0.00
   -4   16   15      2.35      0.00
   -5   17   15     -1.08      0.00
    9    1   15     17.12      0.00
    8    2   15     -0.94      0.00
    7    3   15     -1.16      0.00
    6    4   15    -27.08      0.00
    5    5   15     -5.00      0.00
    4    6   15      7.87      0.00
    3    7   15      3.92      0.00
    2    8   15     -4.15      0.00
    1    9   15      5.27      0.00
   -1   11   15     -3.12      0.00
   -2   12   15      3.04      0.00
   -3   13   15     -9.27      0.00
   -4   14   15     -8.20      0.00
   -5   15   15      4.99      0.00
   -6   16   15      0.63      0.00
   -7   17   15      5.77      0.00
    7    1   15    -13.33      0.00
    6    2   15      3.16      0.00
    5    3   15    -30.46      0.00
    4    4   15    -19.69      0.00
    3    5   15     -3.12      0.00
    2    6   15     31.38      0.00
    1    7   15      4.22      0.00
    0    8   15      9.39      0.00
   -1    9   15      4.76      0.00
   -2   10   15     -3.56      0.00
   -3   11   15      4.12      0.00
   -4   12   15     -2.84      0.00
   -5   13   15     -5.83      0.00
   -6   14   15     10.83      0.00
   -7   15   15      4.69      0.00
   -8   16   15      4.46      0.00
    5    1   15     25.05      0.00
    4    2   15     -5.85      0.00
    3    3   15      7.61      0.00
    2    4   15    -13.35      0.00
    1    5   15      7.62      0.00
    0    6   15      3.31      0.00
   -1    7   15      7.58      0.00
   -2    8   15      6.11      0.00
   -3    9   15      4.76      0.00
   -4   10   15     13.80      0.00
   -5   11   15     10.79      0.00
   -6   12   15     -9.25      0.00
   -7   13   15     -3.21      0.00
   -8   14   15      3.15      0.00
   -9   15   15      1.63      0.00
  -10   16   15      2.49      0.00
    3    1   15    -32.50      0.00
    2    2   15      2.31      0.00
    1    3   15     21.75      0.00
    0    4   15      6.39      0.00
   -1    5   15     -9.19      0.00
   -2    6   15     -5.45      0.00
   -3    7   15     -7.53      0.00
   -4    8   15     -8.28      0.00
   -5    9   15     -7.22      0.00
   -6   10   15      1.79      0.00
   -7   11   15     -4.50      0.00
   -8   12   15     -0.40      0.00
   -9   13   15      2.73      0.00
  -10   14   15      6.38      0.00
  -11   15   15      2.44      0.00
  -12   16   15      6.72      0.00
   16   14   15      5.81      0.00
    1    1   15    -20.38      0.00
    0    2   15     11.03      0.00
   -1    3   15     10.56      0.00
   -2    4   15      2.76      0.00
   -3    5   15     14.94      0.00
   -4    6   15     16.22      0.00
   -5    7   15      7.22      0.00
   -6    8   15     -1.30      0.00
   -7    9   15     -3.78      0.00
   -8   10   15    -19.56      0.00
   -9   11   15    -11.52      0.00
  -10   12   15     -8.11      0.00
  -11   13   15      3.77      0.00
  -12   14   15      5.58      0.00
  -13   15   15      7.45      0.00
   -1    1   15     -3.35      0.00
   -2    2   15     -6.33      0.00
   -3    3   15    -17.57      0.00
   -4    4   15     -8.81      0.00
   -5    5   15     -2.20      0.00
   -6    6   15     -6.98      0.00
   -7    7   15     -4.77      0.00
   -8    8   15     12.46      0.00
   -9    9   15    -12.64      0.00
  -10   10   15     -6.15      0.00
  -11   11   15     -5.62      0.00
  -12   12   15      1.15      0.00
  -13   13   15     -1.13      0.00
  -14   14   15      3.10      0.00
  -15   15   15     -2.62      0.00
   -3    1   15     -1.60      0.00
   -4    2   15     -8.76      0.00
   -5    3   15     -1.72      0.00
   -6    4   15      1.49      0.00
   -7    5   15     -1.10      0.00
   -8    6   15    -28.74      0.00
   -9    7   15      7.93      0.00
  -10    8   15     -9.34      0.00
  -11    9   15    -10.72      0.00
  -12   10   15     -4.85      0.00
  -13   11   15      1.75      0.00
  -14   12   15      4.56      0.00
  -15   13   15      8.15      0.00
  -16   14   15      2.03      0.00
   -5    1   15      7.41      0.00
   -6    2   15     11.88      0.00
   -7    3   15    -16.07      0.00
   -8    4   15     23.79      0.00
   -9    5   15     -7.79      0.00
  -10    6   15     10.11      0.00
  -11    7   15      6.80      0.00
  -12    8   15     -5.23      0.00
  -13    9   15     -0.23      0.00
  -14   10   15      3.84      0.00
  -15   11   15      6.43      0.00
  -16   12   15      2.44      0.00
  -17   13   15      2.73      0.00
  -18   14   15      1.27      0.00
   10   16   15     -4.80      0.00
   -7    1   15     47.13      0.00
   -8    2   15    -13.34      0.00
   -9    3   15      8.34      0.00
  -10    4   15      3.56      0.00
  -11    5   15     -0.93      0.00
  -12    6   15      0.60      0.00
  -13    7   15     -1.91      0.00
  -14    8   15     -3.39      0.00
  -15    9   15     -3.89      0.00
  -16   10   15      2.93      0.00
  -17   11   15      0.04      0.00
  -18   12   15      0.68      0.00
  -19   13   15      0.08      0.00
   -9    1   15    -11.21      0.00
  -10    2   15     -2.87      0.00
  -11    3   15     16.16      0.00
  -12    4   15      8.16      0.00
  -13    5   15      6.68      0.00
  -14    6   15      3.12      0.00
  -15    7   15     -2.98      0.00
  -16    8   15     -4.70      0.00
  -17    9   15     -7.17      0.00
  -18   10   15     -2.58      0.00
  -19   11   15     -0.89      0.00
  -20   12   15      1.88      0.00
  -21   13   15      1.33      0.00
    0   10   15     -8.22      0.00
  -11    1   15    -20.01      0.00
  -12    2   15      1.95      0.00
  -13    3   15     -7.93      0.00
  -14    4   15     -3.34      0.00
  -15    5   15      4.04      0.00
  -16    6   15     -8.95      0.00
  -17    7   15     -1.41      0.00
  -18    8   15     -3.34      0.00
  -19    9   15      3.36      0.00
  -20   10   15     -6.08      0.00
  -21   11   15     -2.97      0.00
  -22   12   15      0.03      0.00
  -13    1   15      6.82      0.00
  -14    2   15     -8.70      0.00
  -15    3   15    -19.49      0.00
  -16    4   15      0.24      0.00
  -17    5   15     -7.59      0.00
  -18    6   15     -9.88      0.00
  -19    7   15    -10.12      0.00
  -20    8   15      6.42      0.00
  -21    9   15     -3.25      0.00
  -22   10   15      2.84      0.00
  -23   11   15      2.79      0.00
  -15    1   15      5.96      0.00
  -16    2   15    -10.58      0.00
  -17    3   15     -9.22      0.00
  -18    4   15     -7.01      0.00
  -19    5   15    -13.35      0.00
  -20    6   15     -9.73      0.00
  -21    7   15      3.02      0.00
  -22    8   15     -9.68      0.00
  -23    9   15     -5.21      0.00
  -24   10   15      1.58      0.00
  -17    1   15     -0.21      0.00
  -18    2   15     -2.77      0.00
  -19    3   15      7.82      0.00
  -20    4   15     -1.84      0.00
  -21    5   15     -0.76      0.00
  -22    6   15      8.18      0.00
  -23    7   15     -0.34      0.00
  -24    8   15     -3.63      0.00
  -25    9   15      4.18      0.00
  -19    1   15      0.29      0.00
  -20    2   15      5.83      0.00
  -21    3   15      0.37      0.00
  -22    4   15     -2.84      0.00
  -23    5   15     -0.64      0.00
  -24    6   15      3.39      0.00
  -25    7   15     -9.48      0.00
  -26    8   15      1.50      0.00
  -21    1   15     -6.75      0.00
  -22    2   15     -5.12      0.00
  -23    3   15      0.82      0.00
  -24    4   15     -9.51      0.00
  -25    5   15      2.09      0.00
  -26    6   15      2.07      0.00
  -27    7   15      2.26      0.00
  -23    1   15     -7.97      0.00
  -24    2   15      5.43      0.00
  -25    3   15      2.78      0.00
  -26    4   15     -2.01      0.00
  -27    5   15     -2.62      0.00
  -28    6   15     -1.80      0.00
  -25    1   15      2.64      0.00
  -26    2   15     10.77      0.00
  -27    3   15      7.91      0.00
  -28    4   15      5.45      0.00
  -29    5   15      1.15      0.00
  -27    1   15     10.42      0.00
  -28    2   15      6.49      0.00
  -29    3   15      1.90      0.00
  -30    4   15     -1.14      0.00
  -29    1   15      6.85      0.00
  -30    2   15      1.48      0.00
  -31    1   15     -5.66      0.00
   26    4   16     -8.80      0.00
   25    5   16      0.10      0.00
   24    6   16      3.27      0.00
   23    7   16     -2.69      0.00
   22    8   16      1.52      0.00
   21    9   16     -5.67      0.00
   20   10   16     -1.99      0.00
   19   11   16      0.82      0.00
   18   12   16      3.41      0.00
   26    2   16      2.22      0.00
   25    3   16     -3.24      0.00
   24    4   16     -2.71      0.00
   23    5   16      2.95      0.00
   22    6   16     -1.76      0.00
   21    7   16      2.46      0.00
   20    8   16     -4.50      0.00
   19    9   16     -1.88      0.00
   18   10   16      0.97      0.00
   17   11   16      0.00      0.00
   16   12   16     -2.58      0.00
   15   13   16      0.86      0.00
   14   14   16      0.66      0.00
   26    0   16     -5.71      0.00
   25    1   16     -2.73      0.00
   24    2   16      0.21      0.00
   23    3   16     -0.98      0.00
   22    4   16      2.94      0.00
   21    5   16     -4.17      0.00
   19    7   16     -2.09      0.00
   17    9   16     -3.53      0.00
   16   10   16     -3.32      0.00
   15   11   16     -4.21      0.00
   14   12   16     -3.09      0.00
   13   13   16     -1.11      0.00
   12   14   16     -5.53      0.00
   11   15   16     -0.90      0.00
   24    0   16     -7.44      0.00
   23    1   16     -4.11      0.00
   22    2   16    -11.48      0.00
   21    3   16      0.53      0.00
   20    4   16     -1.33      0.00
   19    5   16      3.11      0.00
   18    6   16      8.13      0.00
   17    7   16      5.11      0.00
   16    8   16     -3.96      0.00
   15    9   16     -3.04      0.00
   14   10   16     -7.50      0.00
   13   11   16     -6.95      0.00
   12   12   16     -5.66      0.00
   11   13   16     -9.45      0.00
   10   14   16     -1.58      0.00
    9   15   16     -0.77      0.00
   22    0   16      8.13      0.00
   21    1   16     -2.66      0.00
   20    2   16      0.43      0.00
   19    3   16     -0.61      0.00
   18    4   16     -0.89      0.00
   17    5   16     -3.82      0.00
   16    6   16     -2.45      0.00
   15    7   16     -6.87      0.00
   14    8   16     -5.22      0.00
   13    9   16     -0.29      0.00
   12   10   16     -3.00      0.00
   11   11   16      3.81      0.00
   10   12   16    -13.50      0.00
    9   13   16     -3.86      0.00
    8   14   16      0.29      0.00
    7   15   16      2.32      0.00
    6   16   16      1.71      0.00
   20    0   16     -0.45      0.00
   19    1   16      0.97      0.00
   18    2   16      0.32      0.00
   17    3   16      5.61      0.00
   16    4   16      9.96      0.00
   15    5   16      0.10      0.00
   14    6   16      1.56      0.00
   13    7   16     -6.93      0.00
   12    8   16     -3.93      0.00
   11    9   16    -11.45      0.00
   10   10   16      5.12      0.00
    9   11   16     -0.56      0.00
    8   12   16     -4.00      0.00
    7   13   16      1.05      0.00
    6   14   16      2.13      0.00
    5   15   16      4.29      0.00
    4   16   16      3.52      0.00
   18    0   16     -1.67      0.00
   17    1   16     -3.79      0.00
   16    2   16     -8.77      0.00
   15    3   16      7.55      0.00
   14    4   16      6.06      0.00
   13    5   16      3.71      0.00
   12    6   16      4.24      0.00
   11    7   16      7.65      0.00
   10    8   16      0.09      0.00
    9    9   16     -3.21      0.00
    8   10   16      5.20      0.00
    7   11   16     -3.81      0.00
    6   12   16      3.93      0.00
    5   13   16      3.54      0.00
    4   14   16      1.76      0.00
    3   15   16      2.86      0.00
    2   16   16     -5.54      0.00
   16    0   16      8.00      0.00
   15    1   16      0.67      0.00
   14    2   16      1.46      0.00
   13    3   16      8.78      0.00
   12    4   16     -3.25      0.00
   11    5   16     -7.09      0.00
   10    6   16     -7.75      0.00
    9    7   16     -1.34      0.00
    8    8   16     -4.92      0.00
    7    9   16      6.41      0.00
    6   10   16     -3.66      0.00
    5   11   16     -2.55      0.00
    4   12   16      3.52      0.00
    3   13   16     -1.28      0.00
    2   14   16      1.29      0.00
    1   15   16     -2.63      0.00
    0   16   16      0.01      0.00
   20    6   16      0.77      0.00
   14    0   16      6.36      0.00
   13    1   16      2.06      0.00
   12    2   16      6.74      0.00
   11    3   16      7.25      0.00
   10    4   16      8.68      0.00
    9    5   16     -4.32      0.00
    8    6   16      2.34      0.00
    7    7   16     -8.20      0.00
    6    8   16     -2.13      0.00
    5    9   16     -2.01      0.00
    4   10   16     -8.52      0.00
    3   11   16      2.55      0.00
    2   12   16      3.31      0.00
    1   13   16     -1.15      0.00
    0   14   16     -3.45      0.00
   -1   15   16      0.73      0.00
   -2   16   16     -0.68      0.00
   12    0   16     -0.04      0.00
   11    1   16     -7.06      0.00
   10    2   16    -17.54      0.00
    9    3   16      7.92      0.00
    8    4   16     -7.83      0.00
    7    5   16     12.41      0.00
    6    6   16      4.60      0.00
    5    7   16     -2.42      0.00
    4    8   16     12.64      0.00
    3    9   16      2.95      0.00
    2   10   16    -10.77      0.00
    1   11   16     -5.02      0.00
    0   12   16     -1.79      0.00
   -1   13   16     -3.93      0.00
   -2   14   16      6.01      0.00
   -3   15   16      4.40      0.00
   -4   16   16     -4.24      0.00
   18    8   16     -5.70      0.00
   10    0   16      2.24      0.00
    9    1   16    -19.95      0.00
    8    2   16      4.58      0.00
    7    3   16    -14.80      0.00
    6    4   16      5.43      0.00
    5    5   16     20.02      0.00
    4    6   16      1.53      0.00
    3    7   16     -4.57      0.00
    2    8   16      8.05      0.00
    1    9   16     -3.62      0.00
    0   10   16     -6.77      0.00
   -1   11   16      7.09      0.00
   -2   12   16     -1.95      0.00
   -3   13   16     -0.33      0.00
   -4   14   16      2.99      0.00
   -5   15   16     -5.91      0.00
   -6   16   16      1.28      0.00
    8    0   16    -26.11      0.00
    7    1   16      3.87      0.00
    6    2   16     -3.99      0.00
    5    3   16     -1.05      0.00
    4    4   16      9.59      0.00
    3    5   16     18.34      0.00
    2    6   16      4.05      0.00
    1    7   16      4.22      0.00
    0    8   16     -0.22      0.00
   -1    9   16     -7.23      0.00
   -2   10   16      3.81      0.00
   -3   11   16      3.58      0.00
   -4   12   16     -0.36      0.00
   -5   13   16     10.67      0.00
   -6   14   16      3.28      0.00
   -7   15   16      2.79      0.00
   -8   16   16      6.34      0.00
    6    0   16     19.80      0.00
    5    1   16     10.89      0.00
    4    2   16      7.90      0.00
    3    3   16     -7.18      0.00
    2    4   16     -8.10      0.00
    1    5   16      6.87      0.00
    0    6   16     17.26      0.00
   -1    7   16      9.14      0.00
   -2    8   16      8.08      0.00
   -3    9   16      8.36      0.00
   -4   10   16     14.51      0.00
   -5   11   16     -6.94      0.00
   -6   12   16     -6.92      0.00
   -7   13   16     -5.49      0.00
   -8   14   16     -1.44      0.00
   -9   15   16      0.27      0.00
  -10   16   16      2.32      0.00
    4    0   16      3.56      0.00
    3    1   16      6.34      0.00
    2    2   16      7.76      0.00
    1    3   16    -16.05      0.00
    0    4   16    -20.68      0.00
   -1    5   16     -1.81      0.00
   -2    6   16     -7.86      0.00
   -3    7   16     -1.93      0.00
   -4    8   16     -6.43      0.00
   -5    9   16      8.91      0.00
   -6   10   16      3.52      0.00
   -7   11   16      6.78      0.00
   -8   12   16     -0.94      0.00
   -9   13   16      3.21      0.00
  -10   14   16      1.66      0.00
  -11   15   16      0.41      0.00
    2    0   16     -8.57      0.00
    1    1   16      3.74      0.00
    0    2   16     17.13      0.00
   -1    3   16      8.94      0.00
   -2    4   16     22.55      0.00
   -3    5   16      8.98      0.00
   -4    6   16      0.83      0.00
   -5    7   16     -9.51      0.00
   -6    8   16     -4.55      0.00
   -7    9   16    -10.57      0.00
   -8   10   16      3.52      0.00
   -9   11   16     -2.22      0.00
  -10   12   16      0.96      0.00
  -11   13   16      5.76      0.00
  -12   14   16      5.42      0.00
  -13   15   16     -3.26      0.00
    0    0   16    -20.68      0.00
   -1    1   16     -3.51      0.00
   -2    2   16     -8.99      0.00
   -3    3   16     -0.23      0.00
   -4    4   16     -7.22      0.00
   -5    5   16    -12.09      0.00
   -6    6   16    -12.53      0.00
   -7    7   16      8.31      0.00
   -8    8   16     -5.18      0.00
   -9    9   16      3.52      0.00
  -10   10   16     -0.16      0.00
  -11   11   16     -5.12      0.00
  -12   12   16     -5.13      0.00
  -13   13   16     -2.71      0.00
  -14   14   16     -4.26      0.00
   -2    0   16      4.76      0.00
   -3    1   16     -2.26      0.00
   -4    2   16     -4.14      0.00
   -5    3   16     -8.70      0.00
   -6    4   16     -1.71      0.00
   -7    5   16    -34.29      0.00
   -8    6   16     -4.38      0.00
   -9    7   16      2.65      0.00
  -10    8   16      6.38      0.00
  -11    9   16      6.49      0.00
  -12   10   16     -0.93      0.00
  -13   11   16     -0.08      0.00
  -14   12   16      1.47      0.00
  -15   13   16      0.98      0.00
  -16   14   16      0.06      0.00
   -4    0   16      3.06      0.00
   -5    1   16      0.20      0.00
   -6    2   16    -30.90      0.00
   -7    3   16     16.49      0.00
   -8    4   16     -6.35      0.00
   -9    5   16     -5.88      0.00
  -10    6   16      9.63      0.00
  -11    7   16      4.65      0.00
  -12    8   16     -3.50      0.00
  -13    9   16     -2.90      0.00
  -14   10   16      0.77      0.00
  -15   11   16      1.51      0.00
  -16   12   16      2.33      0.00
  -17   13   16      4.32      0.00
   -6    0   16     37.15      0.00
   -7    1   16     -6.22      0.00
   -8    2   16     -3.61      0.00
   -9    3   16     -7.79      0.00
  -10    4   16    -26.96      0.00
  -11    5   16     -8.86      0.00
  -12    6   16      0.90      0.00
  -13    7   16    -10.04      0.00
  -14    8   16     -8.75      0.00
  -15    9   16     -4.95      0.00
  -16   10   16      1.86      0.00
  -17   11   16     -0.96      0.00
  -18   12   16      1.56      0.00
  -19   13   16     -2.28      0.00
   -8    0   16     19.29      0.00
   -9    1   16     14.80      0.00
  -10    2   16     21.02      0.00
  -11    3   16    -10.60      0.00
  -12    4   16     -6.55      0.00
  -13    5   16     -5.36      0.00
  -14    6   16    -21.94      0.00
  -15    7   16    -14.92      0.00
  -16    8   16    -10.32      0.00
  -17    9   16      5.17      0.00
  -18   10   16      2.80      0.00
  -19   11   16      6.88      0.00
  -20   12   16      1.47      0.00
  -10    0   16      4.79      0.00
  -11    1   16     21.77      0.00
  -12    2   16      7.29      0.00
  -13    3   16      6.61      0.00
  -14    4   16      8.64      0.00
  -15    5   16    -18.14      0.00
  -16    6   16    -11.85      0.00
  -17    7   16     -6.85      0.00
  -18    8   16      5.65      0.00
  -19    9   16     -4.20      0.00
  -20   10   16      3.06      0.00
  -21   11   16     -2.15      0.00
  -12    0   16     17.30      0.00
  -13    1   16      9.38      0.00
  -14    2   16     -4.27      0.00
  -15    3   16     10.28      0.00
  -16    4   16     -2.36      0.00
  -17    5   16     -4.26      0.00
  -18    6   16     -1.54      0.00
  -19    7   16      8.46      0.00
  -20    8   16     -1.00      0.00
  -21    9   16      2.72      0.00
  -22   10   16     -4.27      0.00
  -23   11   16      0.13      0.00
  -14    0   16     24.39      0.00
  -15    1   16      2.88      0.00
  -16    2   16     -0.97      0.00
  -17    3   16     -6.35      0.00
  -18    4   16    -11.85      0.00
  -19    5   16     -5.79      0.00
  -20    6   16     -1.83      0.00
  -21    7   16     -4.75      0.00
  -22    8   16     -2.00      0.00
  -23    9   16     -4.27      0.00
  -24   10   16      1.10      0.00
  -16    0   16     -4.66      0.00
  -17    1   16     -6.42      0.00
  -18    2   16     -0.83      0.00
  -19    3   16      2.21      0.00
  -20    4   16      4.61      0.00
  -21    5   16     -0.62      0.00
  -22    6   16     -1.08      0.00
  -23    7   16     -3.80      0.00
  -24    8   16      1.40      0.00
  -25    9   16     -2.22      0.00
  -18    0   16     -6.63      0.00
  -19    1   16     -5.55      0.00
  -20    2   16      1.40      0.00
  -21    3   16      1.18      0.00
  -22    4   16     -7.49      0.00
  -23    5   16      6.42      0.00
  -24    6   16     -0.90      0.00
  -25    7   16     -0.17      0.00
  -26    8   16      1.75      0.00
  -20    0   16     -2.86      0.00
  -21    1   16      8.15      0.00
  -22    2   16     13.80      0.00
  -23    3   16     -5.69      0.00
  -24    4   16     -1.00      0.00
  -25    5   16      8.48      0.00
  -26    6   16      6.69      0.00
  -27    7   16      1.15      0.00
  -22    0   16      8.07      0.00
  -23    1   16     15.38      0.00
  -24    2   16     12.46      0.00
  -25    3   16      3.01      0.00
  -26    4   16      3.91      0.00
  -27    5   16      3.83      0.00
  -28    6   16      2.54      0.00
  -24    0   16     10.00      0.00
  -25    1   16     11.09      0.00
  -26    2   16      5.29      0.00
  -27    3   16      4.23      0.00
  -28    4   16      2.85      0.00
  -26    0   16      7.73      0.00
  -27    1   16     -0.82      0.00
  -28    2   16     -8.74      0.00
  -29    3   16     -6.59      0.00
  -28    0   16      1.11      0.00
  -29    1   16     -8.19      0.00
  -30    2   16     -5.34      0.00
  -15   15   16      0.72      0.00
  -30    0   16     -8.77      0.00
  -22   12   16      3.72      0.00
   23    7   17      5.23      0.00
   22    8   17     -1.86      0.00
   21    9   17      1.99      0.00
   25    3   17     -3.93      0.00
   24    4   17      0.11      0.00
   23    5   17     -1.74      0.00
   22    6   17      3.98      0.00
   21    7   17     -1.31      0.00
   20    8   17      1.82      0.00
   19    9   17      3.37      0.00
   18   10   17      3.75      0.00
   17   11   17      2.85      0.00
   16   12   17      1.48      0.00
   25    1   17      8.67      0.00
   24    2   17      2.47      0.00
   23    3   17      5.62      0.00
   22    4   17     -4.47      0.00
   21    5   17     -1.90      0.00
   20    6   17     -1.06      0.00
   19    7   17     -3.56      0.00
   18    8   17     -1.30      0.00
   17    9   17      1.84      0.00
   16   10   17      1.79      0.00
   15   11   17     -0.06      0.00
   14   12   17      0.13      0.00
   13   13   17     -2.64      0.00
   12   14   17      5.04      0.00
   23    1   17     -4.03      0.00
   22    2   17      5.61      0.00
   21    3   17      2.47      0.00
   20    4   17     -0.75      0.00
   19    5   17      5.62      0.00
   18    6   17      6.41      0.00
   17    7   17      2.73      0.00
   16    8   17      3.62      0.00
   15    9   17      2.01      0.00
   14   10   17     -0.42      0.00
   13   11   17      1.44      0.00
   12   12   17     -2.21      0.00
   11   13   17      8.05      0.00
   10   14   17      5.60      0.00
   21    1   17     -1.60      0.00
   20    2   17      0.13      0.00
   19    3   17     -2.52      0.00
   18    4   17     -1.69      0.00
   17    5   17      0.07      0.00
   16    6   17      5.20      0.00
   15    7   17     -0.19      0.00
   14    8   17      6.46      0.00
   13    9   17      3.30      0.00
   12   10   17      6.81      0.00
   11   11   17     -1.84      0.00
   10   12   17      1.25      0.00
    9   13   17      4.69      0.00
    8   14   17      7.29      0.00
    7   15   17      7.63      0.00
   19    1   17      0.06      0.00
   18    2   17      1.88      0.00
   17    3   17      8.83      0.00
   16    4   17      0.54      0.00
   15    5   17      3.70      0.00
   14    6   17     -4.98      0.00
   13    7   17     -2.65      0.00
   12    8   17     -0.98      0.00
   11    9   17      8.85      0.00
   10   10   17     15.15      0.00
    9   11   17     -0.67      0.00
    8   12   17      4.94      0.00
    7   13   17      0.31      0.00
    6   14   17      5.05      0.00
    5   15   17      0.54      0.00
   17    1   17     -8.70      0.00
   16    2   17      0.91      0.00
   15    3   17      5.65      0.00
   14    4   17      2.62      0.00
   13    5   17      3.48      0.00
   12    6   17     -2.38      0.00
   11    7   17     -2.38      0.00
   10    8   17     -5.54      0.00
    9    9   17     11.68      0.00
    8   10   17      1.73      0.00
    7   11   17      5.99      0.00
    6   12   17      2.65      0.00
    5   13   17      0.50      0.00
    4   14   17      0.25      0.00
    3   15   17    -11.74      0.00
    2   16   17    -11.18      0.00
   15    1   17     -5.02      0.00
   14    2   17     -0.28      0.00
   13    3   17     -7.73      0.00
   12    4   17     -4.82      0.00
   11    5   17    -12.20      0.00
   10    6   17     -0.95      0.00
    9    7   17     -7.54      0.00
    8    8   17      4.71      0.00
    7    9   17      6.56      0.00
    6   10   17      4.44      0.00
    5   11   17      9.34      0.00
    4   12   17      3.32      0.00
    3   13   17     -1.20      0.00
    2   14   17     -7.71      0.00
    1   15   17     -4.92      0.00
    0   16   17     -2.99      0.00
   13    1   17     -0.70      0.00
   12    2   17     -0.93      0.00
   11    3   17      8.25      0.00
   10    4   17    -14.76      0.00
    9    5   17     -0.93      0.00
    8    6   17    -11.20      0.00
    7    7   17     -4.53      0.00
    6    8   17      8.13      0.00
    5    9   17     -0.50      0.00
    4   10   17      8.81      0.00
    3   11   17     16.48      0.00
    2   12   17      6.82      0.00
    1   13   17     -3.63      0.00
    0   14   17     -2.80      0.00
   -1   15   17     -3.85      0.00
   -2   16   17     -2.94      0.00
   11    1   17    -13.64      0.00
   10    2   17     11.20      0.00
    9    3   17     -7.88      0.00
    8    4   17      4.25      0.00
    7    5   17     -2.54      0.00
    6    6   17    -13.69      0.00
    5    7   17     10.46      0.00
    4    8   17      5.44      0.00
    3    9   17     -5.59      0.00
    2   10   17      2.49      0.00
    1   11   17      6.04      0.00
    0   12   17     -3.78      0.00
   -1   13   17      4.31      0.00
   -2   14   17      1.61      0.00
   -3   15   17     -3.24      0.00
   -4   16   17     -0.34      0.00
   20   10   17     -0.64      0.00
    9    1   17      5.80      0.00
    8    2   17     -8.43      0.00
    7    3   17     -8.33      0.00
    6    4   17      6.55      0.00
    5    5   17    -11.51      0.00
    4    6   17     -8.35      0.00
    3    7   17     -1.17      0.00
    2    8   17     -2.45      0.00
    1    9   17     -4.60      0.00
    0   10   17      5.41      0.00
   -1   11   17     -5.44      0.00
   -2   12   17     -4.85      0.00
   -3   13   17     -1.20      0.00
   -4   14   17    -10.30      0.00
   -5   15   17     -6.74      0.00
   -6   16   17     -1.09      0.00
    7    1   17      6.16      0.00
    6    2   17     -0.81      0.00
    5    3   17      4.93      0.00
    4    4   17      1.65      0.00
    3    5   17     -4.22      0.00
    2    6   17    -14.78      0.00
    1    7   17    -11.45      0.00
    0    8   17     -8.52      0.00
   -1    9   17     -2.76      0.00
   -2   10   17      2.73      0.00
   -3   11   17     -3.29      0.00
   -4   12   17     10.32      0.00
   -5   13   17      2.49      0.00
   -6   14   17     -3.19      0.00
   -7   15   17      2.85      0.00
    5    1   17      3.79      0.00
    4    2   17      0.65      0.00
    3    3   17      0.09      0.00
    2    4   17     11.88      0.00
    1    5   17      8.57      0.00
    0    6   17     -9.33      0.00
   -1    7   17     -5.06      0.00
   -2    8   17     -7.87      0.00
   -3    9   17     11.13      0.00
   -4   10   17     -3.21      0.00
   -5   11   17     -3.35      0.00
   -6   12   17     -6.42      0.00
   -7   13   17     -3.06      0.00
   -8   14   17     -1.79      0.00
   -9   15   17      2.27      0.00
    3    1   17      2.02      0.00
    2    2   17     -7.65      0.00
    1    3   17    -19.44      0.00
    0    4   17     -4.45      0.00
   -1    5   17    -20.30      0.00
   -2    6   17    -12.07      0.00
   -3    7   17    -17.01      0.00
   -4    8   17      4.08      0.00
   -5    9   17      8.23      0.00
   -6   10   17     10.09      0.00
   -7   11   17     -1.01      0.00
   -8   12   17      3.22      0.00
   -9   13   17      4.12      0.00
  -10   14   17      0.75      0.00
  -11   15   17     -1.26      0.00
    1    1   17     25.11      0.00
    0    2   17      7.25      0.00
   -1    3   17     18.09      0.00
   -2    4   17      1.69      0.00
   -3    5   17     -0.87      0.00
   -4    6   17     -5.43      0.00
   -5    7   17     -2.12      0.00
   -6    8   17     -2.81      0.00
   -7    9   17      4.65      0.00
   -8   10   17      0.81      0.00
   -9   11   17      3.48      0.00
  -10   12   17      9.34      0.00
  -11   13   17      6.86      0.00
  -12   14   17      0.44      0.00
   -1    1   17     -6.10      0.00
   -2    2   17      5.22      0.00
   -3    3   17      4.95      0.00
   -4    4   17     -1.56      0.00
   -5    5   17     -2.96      0.00
   -6    6   17     10.48      0.00
   -7    7   17      0.58      0.00
   -8    8   17     -5.64      0.00
   -9    9   17     -6.57      0.00
  -10   10   17     -7.16      0.00
  -11   11   17     -4.63      0.00
  -12   12   17     -5.19      0.00
  -13   13   17     -4.02      0.00
  -14   14   17     -2.27      0.00
   -3    1   17      2.07      0.00
   -4    2   17     13.97      0.00
   -5    3   17     21.24      0.00
   -6    4   17    -16.88      0.00
   -7    5   17    -10.19      0.00
   -8    6   17      1.27      0.00
   -9    7   17     -1.38      0.00
  -10    8   17      3.21      0.00
  -11    9   17      3.54      0.00
  -12   10   17     -0.45      0.00
  -13   11   17     -1.32      0.00
  -14   12   17      0.26      0.00
  -15   13   17      0.58      0.00
   -5    1   17    -10.75      0.00
   -7    3   17     14.94      0.00
   -8    4   17     -7.46      0.00
   -9    5   17     -0.17      0.00
  -10    6   17     -4.90      0.00
  -11    7   17     -8.74      0.00
  -12    8   17      4.51      0.00
  -13    9   17      3.79      0.00
  -14   10   17      6.61      0.00
  -15   11   17      5.59      0.00
  -16   12   17     12.23      0.00
  -17   13   17      1.76      0.00
    9   15   17     16.49      0.00
   -7    1   17     -7.32      0.00
   -8    2   17     -1.38      0.00
   -9    3   17    -23.38      0.00
  -10    4   17    -14.98      0.00
  -11    5   17     -1.44      0.00
  -12    6   17     -0.96      0.00
  -13    7   17      9.86      0.00
  -14    8   17     -1.59      0.00
  -15    9   17     -2.15      0.00
  -16   10   17     -5.33      0.00
  -17   11   17      6.97      0.00
  -18   12   17      3.71      0.00
   -6    2   17     28.56      0.00
   -9    1   17      4.31      0.00
  -10    2   17    -17.72      0.00
  -11    3   17    -19.59      0.00
  -12    4   17     -4.36      0.00
  -13    5   17     -0.20      0.00
  -14    6   17     14.92      0.00
  -15    7   17      1.96      0.00
  -16    8   17      1.55      0.00
  -17    9   17     -1.88      0.00
  -18   10   17      5.99      0.00
  -19   11   17     -0.83      0.00
  -20   12   17      3.72      0.00
  -11    1   17      4.42      0.00
  -12    2   17     -3.91      0.00
  -13    3   17      8.27      0.00
  -14    4   17      2.55      0.00
  -15    5   17     11.94      0.00
  -16    6   17      0.03      0.00
  -17    7   17     -1.35      0.00
  -18    8   17     -3.79      0.00
  -19    9   17      6.13      0.00
  -20   10   17     -1.61      0.00
  -21   11   17      0.57      0.00
  -13    1   17    -14.73      0.00
  -14    2   17      7.62      0.00
  -15    3   17     13.16      0.00
  -16    4   17     14.34      0.00
  -17    5   17      3.04      0.00
  -18    6   17     -1.42      0.00
  -19    7   17      2.70      0.00
  -20    8   17      5.80      0.00
  -21    9   17     -3.50      0.00
  -22   10   17     -5.73      0.00
  -15    1   17     -0.20      0.00
  -16    2   17     -0.98      0.00
  -17    3   17     -4.71      0.00
  -18    4   17     -8.71      0.00
  -19    5   17    -11.96      0.00
  -20    6   17      1.53      0.00
  -21    7   17      8.18      0.00
  -22    8   17      4.52      0.00
  -23    9   17     -2.42      0.00
  -17    1   17      0.17      0.00
  -18    2   17      5.25      0.00
  -19    3   17      2.84      0.00
  -20    4   17     -5.71      0.00
  -21    5   17      1.98      0.00
  -22    6   17     -2.15      0.00
  -23    7   17      5.05      0.00
  -24    8   17      2.60      0.00
  -19    1   17     -4.62      0.00
  -20    2   17     -6.30      0.00
  -21    3   17    -12.09      0.00
  -22    4   17      7.62      0.00
  -23    5   17      6.14      0.00
  -24    6   17      0.18      0.00
  -25    7   17      1.41      0.00
  -21    1   17      4.94      0.00
  -22    2   17     -8.89      0.00
  -23    3   17    -12.37      0.00
  -24    4   17     -0.37      0.00
  -25    5   17      2.21      0.00
  -26    6   17      0.03      0.00
  -23    1   17      3.12      0.00
  -24    2   17     -5.26      0.00
  -25    3   17     -5.28      0.00
  -26    4   17     -4.57      0.00
  -27    5   17     -4.99      0.00
  -25    1   17     -1.91      0.00
  -26    2   17     -1.93      0.00
  -27    3   17     -1.95      0.00
  -28    4   17     -3.40      0.00
  -27    1   17     -5.47      0.00
  -28    2   17     -1.79      0.00
  -29    3   17     -7.02      0.00
  -29    1   17     -0.12      0.00
  -16   14   17     -7.89      0.00
   23    5   18     -0.45      0.00
   22    6   18     -2.40      0.00
   21    7   18      0.83      0.00
   20    8   18      4.28      0.00
   19    9   18      3.71      0.00
   18   10   18      4.07      0.00
   24    2   18     -0.58      0.00
   23    3   18     -2.06      0.00
   22    4   18     -0.57      0.00
   21    5   18      3.19      0.00
   20    6   18      0.78      0.00
   19    7   18      1.45      0.00
   18    8   18      2.12      0.00
   17    9   18      2.78      0.00
   16   10   18     -1.47      0.00
   15   11   18     -0.54      0.00
   14   12   18     -5.24      0.00
   24    0   18      1.57      0.00
   23    1   18      2.12      0.00
   22    2   18      5.81      0.00
   21    3   18     -2.21      0.00
   20    4   18     -0.21      0.00
   19    5   18      2.88      0.00
   18    6   18      3.72      0.00
   17    7   18      0.83      0.00
   16    8   18      4.46      0.00
   15    9   18     -0.81      0.00
   14   10   18      1.42      0.00
   13   11   18      3.99      0.00
   12   12   18     -0.11      0.00
   11   13   18     -8.02      0.00
   22    0   18     -5.41      0.00
   21    1   18      2.05      0.00
   20    2   18      0.52      0.00
   19    3   18     -5.12      0.00
   18    4   18     -5.49      0.00
   17    5   18      6.18      0.00
   16    6   18     -0.02      0.00
   15    7   18      2.42      0.00
   14    8   18     -4.56      0.00
   13    9   18     -8.31      0.00
   12   10   18     -2.31      0.00
   11   11   18     -6.18      0.00
   10   12   18      1.36      0.00
    9   13   18     -3.04      0.00
    8   14   18      5.06      0.00
   20    0   18      0.78      0.00
   19    1   18      3.15      0.00
   18    2   18      2.83      0.00
   17    3   18     -4.48      0.00
   16    4   18     -0.64      0.00
   15    5   18     -1.43      0.00
   14    6   18     -4.96      0.00
   13    7   18     -5.53      0.00
   12    8   18     -7.46      0.00
   11    9   18      3.07      0.00
   10   10   18     -6.50      0.00
    9   11   18      3.92      0.00
    8   12   18      0.43      0.00
    7   13   18     10.02      0.00
    6   14   18      5.93      0.00
    5   15   18     -2.27      0.00
   18    0   18      1.38      0.00
   17    1   18      2.45      0.00
   16    2   18      2.83      0.00
   15    3   18      3.11      0.00
   14    4   18      7.07      0.00
   13    5   18     -3.68      0.00
   12    6   18     -6.07      0.00
   11    7   18    -14.03      0.00
   10    8   18      0.46      0.00
    9    9   18      5.26      0.00
    8   10   18      3.56      0.00
    7   11   18      3.51      0.00
    6   12   18      2.67      0.00
    5   13   18      6.12      0.00
    4   14   18      1.33      0.00
    3   15   18     -0.84      0.00
   16    0   18     -0.05      0.00
   15    1   18     -1.55      0.00
   14    2   18     -0.99      0.00
   13    3   18      2.91      0.00
   12    4   18     -4.93      0.00
   11    5   18      6.97      0.00
   10    6   18     -2.73      0.00
    9    7   18      2.37      0.00
    8    8   18     11.75      0.00
    7    9   18      4.83      0.00
    6   10   18      7.24      0.00
    5   11   18      1.64      0.00
    4   12   18     -3.82      0.00
    3   13   18     -1.69      0.00
    2   14   18      0.31      0.00
    1   15   18      1.87      0.00
   14    0   18     -5.71      0.00
   13    1   18     -1.54      0.00
   12    2   18      9.40      0.00
   11    3   18     -8.72      0.00
   10    4   18      2.19      0.00
    9    5   18     -3.38      0.00
    8    6   18     -0.94      0.00
    7    7   18     11.85      0.00
    6    8   18      2.08      0.00
    5    9   18      4.62      0.00
    4   10   18      9.71      0.00
    3   11   18      0.33      0.00
    2   12   18     -3.50      0.00
    1   13   18     -1.35      0.00
    0   14   18     -1.93      0.00
   -1   15   18      0.43      0.00
   12    0   18    -10.12      0.00
   11    1   18      4.46      0.00
   10    2   18      0.81      0.00
    9    3   18      5.65      0.00
    8    4   18      8.48      0.00
    7    5   18     -9.06      0.00
    6    6   18      6.30      0.00
    5    7   18      3.53      0.00
    4    8   18     -1.98      0.00
    3    9   18     -1.51      0.00
    2   10   18      0.78      0.00
    1   11   18     -2.98      0.00
    0   12   18      4.27      0.00
   -1   13   18      2.94      0.00
   -2   14   18     -0.35      0.00
   -3   15   18     -1.43      0.00
   10    0   18     -7.58      0.00
    9    1   18     -9.61      0.00
    8    2   18    -14.44      0.00
    7    3   18      8.16      0.00
    6    4   18     -0.12      0.00
    5    5   18     -0.37      0.00
    4    6   18      2.38      0.00
    3    7   18      8.71      0.00
    2    8   18     -4.86      0.00
    1    9   18     -4.74      0.00
    0   10   18     -6.20      0.00
   -1   11   18     -6.19      0.00
   -2   12   18      0.47      0.00
   -3   13   18     -9.14      0.00
   -4   14   18    -10.13      0.00
   -5   15   18     -2.40      0.00
    8    0   18     -2.21      0.00
    7    1   18    -11.19      0.00
    6    2   18     -7.36      0.00
    5    3   18     -0.17      0.00
    4    4   18     -8.12      0.00
    3    5   18    -14.62      0.00
    2    6   18      1.49      0.00
    1    7   18      4.25      0.00
    0    8   18     -3.46      0.00
   -1    9   18      1.81      0.00
   -2   10   18     -6.73      0.00
   -3   11   18      4.73      0.00
   -4   12   18      2.80      0.00
   -5   13   18     -5.63      0.00
   -6   14   18     -3.47      0.00
   -7   15   18      2.92      0.00
   17   11   18     -1.23      0.00
    6    0   18     -4.60      0.00
    5    1   18     -9.81      0.00
    4    2   18     -0.86      0.00
    3    3   18      0.75      0.00
    2    4   18      3.59      0.00
    1    5   18     -3.39      0.00
    0    6   18      5.58      0.00
   -1    7   18     -4.00      0.00
   -2    8   18      8.80      0.00
   -3    9   18     -1.50      0.00
   -4   10   18     -7.36      0.00
   -5   11   18     -4.95      0.00
   -6   12   18     -2.41      0.00
   -7   13   18     -8.93      0.00
   -8   14   18     -4.28      0.00
   -9   15   18      4.49      0.00
    4    0   18    -10.82      0.00
    3    1   18     -6.31      0.00
    2    2   18    -23.86      0.00
    1    3   18     -5.69      0.00
    0    4   18     -9.14      0.00
   -1    5   18      2.87      0.00
   -2    6   18     -9.52      0.00
   -3    7   18     -5.08      0.00
   -4    8   18      2.10      0.00
   -5    9   18      3.21      0.00
   -6   10   18      0.35      0.00
   -7   11   18      2.09      0.00
   -8   12   18     -3.12      0.00
   -9   13   18     -6.31      0.00
  -10   14   18      0.03      0.00
    2    0   18     20.56      0.00
    1    1   18      0.63      0.00
    0    2   18      8.03      0.00
   -1    3   18      5.83      0.00
   -2    4   18     10.31      0.00
   -3    5   18      7.08      0.00
   -4    6   18     -5.42      0.00
   -5    7   18     -8.68      0.00
   -6    8   18     -0.44      0.00
   -7    9   18      7.86      0.00
   -8   10   18      9.07      0.00
   -9   11   18      4.73      0.00
  -10   12   18      1.95      0.00
  -11   13   18      3.01      0.00
  -12   14   18      4.76      0.00
   13   13   18     -6.67      0.00
    0    0   18     -6.13      0.00
   -1    1   18     -2.47      0.00
   -2    2   18      5.75      0.00
   -3    3   18      1.20      0.00
   -4    4   18      1.08      0.00
   -5    5   18      3.15      0.00
   -6    6   18     -7.37      0.00
   -7    7   18    -11.47      0.00
   -8    8   18     -0.70      0.00
   -9    9   18      3.28      0.00
  -10   10   18     -1.44      0.00
  -11   11   18     -3.81      0.00
  -12   12   18     -1.07      0.00
  -13   13   18      3.36      0.00
   -2    0   18     -8.73      0.00
   -3    1   18      2.50      0.00
   -4    2   18     12.79      0.00
   -5    3   18    -12.71      0.00
   -6    4   18    -17.56      0.00
   -7    5   18     -8.35      0.00
   -8    6   18     -3.74      0.00
   -9    7   18      8.93      0.00
  -10    8   18     15.81      0.00
  -11    9   18      2.18      0.00
  -12   10   18     -2.08      0.00
  -13   11   18     -4.25      0.00
  -14   12   18      0.44      0.00
  -15   13   18     -3.18      0.00
   10   14   18      0.19      0.00
   -4    0   18    -14.22      0.00
   -5    1   18      9.12      0.00
   -6    2   18     14.90      0.00
   -8    4   18    -12.52      0.00
   -9    5   18     -9.65      0.00
  -10    6   18     -7.47      0.00
  -11    7   18     11.11      0.00
  -12    8   18      6.28      0.00
  -13    9   18     10.40      0.00
  -14   10   18      4.56      0.00
  -15   11   18      5.69      0.00
  -16   12   18     -3.40      0.00
   -6    0   18     -6.70      0.00
   -7    1   18      9.10      0.00
   -8    2   18      1.93      0.00
   -9    3   18    -13.66      0.00
  -10    4   18     -9.40      0.00
  -11    5   18    -10.79      0.00
  -12    6   18      1.83      0.00
  -13    7   18     -9.28      0.00
  -14    8   18     -4.50      0.00
  -15    9   18     -4.35      0.00
  -16   10   18      1.20      0.00
  -17   11   18      1.16      0.00
  -18   12   18      2.95      0.00
   -8    0   18     12.99      0.00
   -9    1   18     11.40      0.00
  -10    2   18    -16.17      0.00
  -11    3   18    -13.40      0.00
  -12    4   18    -11.30      0.00
  -13    5   18      2.98      0.00
  -14    6   18     -8.77      0.00
  -15    7   18     -5.55      0.00
  -16    8   18     -4.72      0.00
  -17    9   18     -1.44      0.00
  -18   10   18     -2.34      0.00
  -19   11   18      3.39      0.00
   -7    3   18     -7.00      0.00
  -10    0   18     30.94      0.00
  -11    1   18      2.41      0.00
  -12    2   18     -3.13      0.00
  -13    3   18    -11.62      0.00
  -14    4   18     -3.78      0.00
  -15    5   18     -9.62      0.00
  -16    6   18     -8.95      0.00
  -17    7   18     -7.34      0.00
  -18    8   18     -1.09      0.00
  -19    9   18      5.25      0.00
  -20   10   18      7.02      0.00
  -12    0   18     -9.27      0.00
  -13    1   18      0.67      0.00
  -14    2   18      8.60      0.00
  -15    3   18     10.01      0.00
  -16    4   18      3.33      0.00
  -17    5   18     -7.25      0.00
  -18    6   18     -4.49      0.00
  -19    7   18     -5.09      0.00
  -20    8   18     -1.18      0.00
  -21    9   18      2.28      0.00
  -22   10   18     -0.31      0.00
  -14    0   18     -1.74      0.00
  -15    1   18      6.03      0.00
  -16    2   18      4.91      0.00
  -17    3   18      0.16      0.00
  -18    4   18     -8.06      0.00
  -19    5   18     -2.51      0.00
  -20    6   18      0.19      0.00
  -21    7   18      8.74      0.00
  -22    8   18      4.98      0.00
  -23    9   18     -6.00      0.00
  -16    0   18     13.48      0.00
  -17    1   18     14.43      0.00
  -18    2   18     13.32      0.00
  -19    3   18      0.85      0.00
  -20    4   18     -2.17      0.00
  -21    5   18    -12.88      0.00
  -22    6   18      0.85      0.00
  -23    7   18     10.98      0.00
  -24    8   18     -1.50      0.00
  -18    0   18     -2.18      0.00
  -19    1   18     -0.38      0.00
  -20    2   18     -8.07      0.00
  -21    3   18     -0.03      0.00
  -22    4   18      0.79      0.00
  -23    5   18     -4.36      0.00
  -24    6   18      1.42      0.00
  -25    7   18     -1.21      0.00
  -20    0   18      9.14      0.00
  -21    1   18      0.52      0.00
  -22    2   18    -12.14      0.00
  -23    3   18     -8.60      0.00
  -24    4   18     -5.34      0.00
  -25    5   18     -2.87      0.00
  -26    6   18     -3.17      0.00
  -22    0   18     12.84      0.00
  -23    1   18      6.19      0.00
  -24    2   18      0.20      0.00
  -25    3   18     -3.59      0.00
  -26    4   18     -6.30      0.00
  -27    5   18    -10.48      0.00
  -24    0   18      7.50      0.00
  -25    1   18      3.06      0.00
  -26    2   18      1.25      0.00
  -27    3   18     -0.71      0.00
  -26    0   18     -2.33      0.00
  -27    1   18     -0.78      0.00
  -28    2   18      0.24      0.00
  -14   14   18      2.27      0.00
  -28    0   18     -5.36      0.00
  -17   13   18      0.63      0.00
  -21   11   18      0.12      0.00
   22    4   19      5.74      0.00
   21    5   19      6.91      0.00
   20    6   19      3.48      0.00
   19    7   19      0.49      0.00
   18    8   19     -0.90      0.00
   17    9   19     -6.69      0.00
   16   10   19     -2.14      0.00
   23    1   19      9.77      0.00
   22    2   19     -1.72      0.00
   21    3   19     -4.73      0.00
   20    4   19     -0.31      0.00
   19    5   19      1.84      0.00
   18    6   19     -3.16      0.00
   17    7   19      2.14      0.00
   16    8   19     -0.84      0.00
   15    9   19     -2.90      0.00
   14   10   19      5.12      0.00
   13   11   19     -5.04      0.00
   12   12   19     -1.88      0.00
   21    1   19      4.69      0.00
   20    2   19     -2.40      0.00
   19    3   19     -5.16      0.00
   18    4   19      3.57      0.00
   17    5   19      1.31      0.00
   16    6   19      0.40      0.00
   15    7   19      0.36      0.00
   14    8   19     -7.60      0.00
   13    9   19     -1.48      0.00
   12   10   19     -7.54      0.00
   11   11   19      1.81      0.00
   10   12   19     -3.92      0.00
    9   13   19      7.91      0.00
   19    1   19     -1.91      0.00
   18    2   19     -3.87      0.00
   17    3   19     -1.74      0.00
   16    4   19      1.83      0.00
   15    5   19      0.94      0.00
   14    6   19      5.79      0.00
   13    7   19      2.43      0.00
   12    8   19      2.93      0.00
   11    9   19     -3.83      0.00
   10   10   19     -2.01      0.00
    9   11   19      1.30      0.00
    8   12   19      5.98      0.00
    7   13   19      5.41      0.00
    6   14   19      3.24      0.00
   17    1   19     -1.60      0.00
   16    2   19      0.46      0.00
   15    3   19      2.57      0.00
   14    4   19      1.93      0.00
   13    5   19      3.73      0.00
   12    6   19     -2.65      0.00
   11    7   19      0.75      0.00
   10    8   19      7.44      0.00
    9    9   19     -0.73      0.00
    8   10   19      2.40      0.00
    7   11   19     -3.78      0.00
    6   12   19      0.26      0.00
    5   13   19      5.22      0.00
    4   14   19      3.05      0.00
   15    1   19      1.88      0.00
   14    2   19     -1.13      0.00
   13    3   19     -1.87      0.00
   12    4   19     10.84      0.00
   11    5   19      6.96      0.00
   10    6   19      3.06      0.00
    9    7   19      4.14      0.00
    8    8   19      0.09      0.00
    7    9   19      1.40      0.00
    6   10   19     -4.04      0.00
    5   11   19     -8.34      0.00
    4   12   19     -0.45      0.00
    3   13   19     -0.75      0.00
    2   14   19     -0.05      0.00
   13    1   19      1.17      0.00
   12    2   19     -8.04      0.00
   11    3   19     -3.75      0.00
   10    4   19     -0.59      0.00
    9    5   19     -0.53      0.00
    8    6   19      6.87      0.00
    7    7   19      2.98      0.00
    6    8   19      2.70      0.00
    5    9   19      1.14      0.00
    4   10   19     -4.42      0.00
    3   11   19     -1.36      0.00
    2   12   19     -3.24      0.00
    1   13   19     -3.39      0.00
    0   14   19      1.03      0.00
   11    1   19      3.07      0.00
   10    2   19     -0.01      0.00
    9    3   19      5.47      0.00
    8    4   19     -9.07      0.00
    7    5   19     -2.48      0.00
    6    6   19      1.23      0.00
    5    7   19      2.50      0.00
    4    8   19     -3.33      0.00
    3    9   19      2.00      0.00
    2   10   19      4.68      0.00
    1   11   19      0.82      0.00
    0   12   19     -0.65      0.00
   -1   13   19      0.55      0.00
   -2   14   19      5.46      0.00
    9    1   19     -7.96      0.00
    8    2   19      3.48      0.00
    7    3   19      5.69      0.00
    6    4   19     -3.60      0.00
    5    5   19      3.61      0.00
    4    6   19     11.83      0.00
    3    7   19     -7.36      0.00
    2    8   19     -9.06      0.00
    1    9   19     -1.17      0.00
    0   10   19     -4.46      0.00
   -1   11   19     -0.43      0.00
   -2   12   19     -1.05      0.00
   -3   13   19     -1.08      0.00
   -4   14   19      1.99      0.00
    7    1   19    -11.12      0.00
    6    2   19      4.42      0.00
    5    3   19    -10.09      0.00
    4    4   19    -10.48      0.00
    3    5   19      3.45      0.00
    2    6   19      7.50      0.00
    1    7   19     -1.86      0.00
    0    8   19      1.09      0.00
   -1    9   19     -5.28      0.00
   -2   10   19     -3.61      0.00
   -3   11   19      7.25      0.00
   -4   12   19     -0.33      0.00
   -5   13   19     -4.00      0.00
   -6   14   19      1.55      0.00
    5    1   19      5.62      0.00
    4    2   19      0.39      0.00
    3    3   19      6.16      0.00
    2    4   19     -0.59      0.00
    1    5   19      9.48      0.00
    0    6   19      4.02      0.00
   -1    7   19     11.38      0.00
   -2    8   19      6.62      0.00
   -3    9   19     -7.75      0.00
   -4   10   19     -3.39      0.00
   -5   11   19     -0.88      0.00
   -6   12   19    -11.22      0.00
   -7   13   19    -10.21      0.00
   -8   14   19      2.37      0.00
   15   11   19     -0.47      0.00
    3    1   19    -13.27      0.00
    2    2   19     -1.99      0.00
    1    3   19     -4.77      0.00
    0    4   19      4.95      0.00
   -1    5   19     -0.52      0.00
   -2    6   19     -2.45      0.00
   -3    7   19      3.98      0.00
   -4    8   19      4.64      0.00
   -5    9   19     -1.40      0.00
   -6   10   19      0.12      0.00
   -7   11   19     -4.79      0.00
   -8   12   19     -6.65      0.00
   -9   13   19     -2.58      0.00
  -10   14   19      3.81      0.00
    1    1   19     -3.02      0.00
    0    2   19     -8.15      0.00
   -1    3   19     -7.20      0.00
   -2    4   19      4.15      0.00
   -3    5   19      0.17      0.00
   -4    6   19     -4.51      0.00
   -5    7   19      3.96      0.00
   -6    8   19      4.63      0.00
   -7    9   19      8.28      0.00
   -8   10   19      5.26      0.00
   -9   11   19      4.52      0.00
  -10   12   19     -0.07      0.00
  -11   13   19      0.46      0.00
   -1    1   19     -6.01      0.00
   -2    2   19    -18.45      0.00
   -3    3   19    -11.50      0.00
   -4    4   19      4.48      0.00
   -5    5   19     -3.25      0.00
   -6    6   19     -9.31      0.00
   -7    7   19    -10.24      0.00
   -8    8   19     -1.43      0.00
   -9    9   19      2.31      0.00
  -10   10   19      5.78      0.00
  -11   11   19      0.03      0.00
  -12   12   19     -2.06      0.00
  -13   13   19     -5.06      0.00
   -3    1   19      2.00      0.00
   -4    2   19    -12.71      0.00
   -5    3   19     -4.38      0.00
   -6    4   19      6.64      0.00
   -7    5   19      5.68      0.00
   -8    6   19     -3.73      0.00
   -9    7   19      0.06      0.00
  -10    8   19     -5.14      0.00
  -11    9   19     -0.92      0.00
  -12   10   19     -5.47      0.00
  -13   11   19     -3.56      0.00
  -14   12   19     -4.78      0.00
   -5    1   19     10.32      0.00
   -6    2   19      9.84      0.00
   -7    3   19      6.04      0.00
   -8    4   19      8.34      0.00
   -9    5   19     -7.34      0.00
  -10    6   19      0.99      0.00
  -11    7   19      0.82      0.00
  -12    8   19      9.88      0.00
  -13    9   19      3.50      0.00
  -14   10   19      0.39      0.00
  -15   11   19     -0.18      0.00
  -16   12   19     -3.64      0.00
   -7    1   19     19.34      0.00
   -8    2   19      9.84      0.00
   -9    3   19     11.44      0.00
  -11    5   19     -4.17      0.00
  -12    6   19     -6.40      0.00
  -13    7   19      3.75      0.00
  -14    8   19      0.89      0.00
  -15    9   19      1.12      0.00
  -16   10   19      9.09      0.00
  -17   11   19      5.49      0.00
   -9    1   19     -6.41      0.00
  -10    2   19      2.85      0.00
  -11    3   19     -4.21      0.00
  -12    4   19      3.58      0.00
  -13    5   19      3.21      0.00
  -14    6   19      6.77      0.00
  -15    7   19     -0.39      0.00
  -16    8   19     -2.61      0.00
  -17    9   19      1.12      0.00
  -18   10   19      2.94      0.00
  -19   11   19      7.20      0.00
  -11    1   19     -0.06      0.00
  -12    2   19    -10.82      0.00
  -13    3   19     -6.61      0.00
  -14    4   19      4.80      0.00
  -15    5   19      6.70      0.00
  -16    6   19      4.30      0.00
  -17    7   19      0.44      0.00
  -18    8   19      4.87      0.00
  -19    9   19      4.84      0.00
  -20   10   19      4.73      0.00
  -13    1   19      2.95      0.00
  -14    2   19      1.03      0.00
  -16    4   19      2.84      0.00
  -17    5   19      1.56      0.00
  -18    6   19     -2.78      0.00
  -19    7   19     -3.50      0.00
  -20    8   19     -0.29      0.00
  -21    9   19      5.26      0.00
  -10    4   19     -7.10      0.00
  -15    1   19     -4.87      0.00
  -17    3   19     -0.36      0.00
  -18    4   19      0.21      0.00
  -19    5   19     -1.29      0.00
  -20    6   19      3.19      0.00
  -21    7   19      1.53      0.00
  -22    8   19     -1.71      0.00
   -1   15   19     -1.07      0.00
  -17    1   19     12.69      0.00
  -18    2   19      5.57      0.00
  -19    3   19      0.61      0.00
  -20    4   19     -9.76      0.00
  -21    5   19     -8.04      0.00
  -22    6   19      4.57      0.00
  -23    7   19      3.70      0.00
  -15    3   19     10.59      0.00
  -16    2   19      2.01      0.00
  -19    1   19     -2.66      0.00
  -20    2   19      1.83      0.00
  -21    3   19      8.67      0.00
  -22    4   19     -2.22      0.00
  -23    5   19     -2.36      0.00
  -24    6   19      2.81      0.00
  -21    1   19    -10.33      0.00
  -22    2   19     -5.89      0.00
  -23    3   19     -3.04      0.00
  -24    4   19      0.13      0.00
  -25    5   19      6.43      0.00
  -23    1   19     -1.89      0.00
  -24    2   19     -4.05      0.00
  -25    3   19     -3.47      0.00
  -26    4   19      0.75      0.00
  -25    1   19     -5.40      0.00
  -26    2   19     -7.47      0.00
  -27    1   19     -1.49      0.00
   21    3   20      3.35      0.00
   20    4   20      2.92      0.00
   19    5   20     -5.32      0.00
   18    6   20     -2.92      0.00
   17    7   20      2.96      0.00
   16    8   20     -3.01      0.00
   15    9   20      7.05      0.00
   14   10   20      0.09      0.00
   22    0   20     11.06      0.00
   21    1   20      5.09      0.00
   20    2   20      1.07      0.00
   19    3   20     -0.35      0.00
   18    4   20     -2.85      0.00
   17    5   20     -5.72      0.00
   16    6   20      3.43      0.00
   15    7   20      1.82      0.00
   14    8   20      5.11      0.00
   13    9   20      5.33      0.00
   12   10   20      6.55      0.00
   11   11   20     -2.09      0.00
   10   12   20     -1.92      0.00
   20    0   20     -0.44      0.00
   19    1   20     -0.09      0.00
   18    2   20     -3.78      0.00
   17    3   20     -5.18      0.00
   16    4   20     -4.76      0.00
   15    5   20      0.45      0.00
   14    6   20      6.33      0.00
   13    7   20      3.67      0.00
   12    8   20      2.82      0.00
   11    9   20     -0.42      0.00
   10   10   20      7.12      0.00
    9   11   20      4.48      0.00
    8   12   20      5.90      0.00
    7   13   20      0.41      0.00
   18    0   20     -0.85      0.00
   17    1   20     -1.44      0.00
   16    2   20     -6.17      0.00
   15    3   20     -4.92      0.00
   14    4   20     -5.29      0.00
   13    5   20     -4.81      0.00
   12    6   20     -5.22      0.00
   11    7   20      1.97      0.00
   10    8   20      1.49      0.00
    9    9   20      4.78      0.00
    8   10   20      3.62      0.00
    7   11   20      4.98      0.00
    6   12   20      3.56      0.00
    5   13   20     -0.14      0.00
   16    0   20      3.97      0.00
   15    1   20     -0.10      0.00
   14    2   20     -1.36      0.00
   13    3   20      2.47      0.00
   12    4   20      4.41      0.00
   11    5   20     -0.59      0.00
   10    6   20     -6.16      0.00
    9    7   20     -2.17      0.00
    8    8   20     -1.10      0.00
    7    9   20      1.68      0.00
    6   10   20     -0.02      0.00
    5   11   20     -2.11      0.00
    4   12   20     -7.94      0.00
    3   13   20     -4.16      0.00
   14    0   20      1.21      0.00
   13    1   20     -1.11      0.00
   12    2   20     -1.75      0.00
   11    3   20      3.36      0.00
   10    4   20      4.94      0.00
    9    5   20      4.33      0.00
    8    6   20      2.60      0.00
    7    7   20      2.33      0.00
    6    8   20      1.72      0.00
    5    9   20      0.58      0.00
    4   10   20     -2.65      0.00
    3   11   20    -10.38      0.00
    2   12   20     -2.96      0.00
    1   13   20     -1.84      0.00
    0   14   20     -6.70      0.00
   12    0   20      2.95      0.00
   11    1   20      1.09      0.00
   10    2   20      5.04      0.00
    9    3   20     -0.51      0.00
    8    4   20     -6.88      0.00
    7    5   20     -1.49      0.00
    6    6   20      0.16      0.00
    5    7   20     -0.47      0.00
    4    8   20     11.16      0.00
    3    9   20     11.38      0.00
    2   10   20     -2.49      0.00
    1   11   20     -1.27      0.00
    0   12   20     -2.55      0.00
   -1   13   20     -2.62      0.00
   -2   14   20     -1.36      0.00
   10    0   20     -0.47      0.00
    9    1   20      6.35      0.00
    8    2   20     17.51      0.00
    7    3   20     -5.49      0.00
    6    4   20      0.33      0.00
    5    5   20      3.42      0.00
    4    6   20     -5.05      0.00
    3    7   20     -1.24      0.00
    2    8   20      8.88      0.00
    1    9   20      5.39      0.00
    0   10   20      3.09      0.00
   -1   11   20      5.05      0.00
   -2   12   20     -6.69      0.00
   -3   13   20      0.11      0.00
   -4   14   20      2.46      0.00
    8    0   20     -4.35      0.00
    7    1   20     13.25      0.00
    6    2   20     -2.46      0.00
    5    3   20     -8.24      0.00
    4    4   20     -6.81      0.00
    3    5   20      4.12      0.00
    2    6   20      2.98      0.00
    1    7   20      5.00      0.00
    0    8   20      2.11      0.00
   -1    9   20     -5.06      0.00
   -2   10   20      8.15      0.00
   -3   11   20     -0.44      0.00
   -4   12   20      0.37      0.00
   -5   13   20      8.22      0.00
    6    0   20     10.37      0.00
    5    1   20      3.47      0.00
    4    2   20      2.54      0.00
    3    3   20     -7.60      0.00
    2    4   20      1.74      0.00
    1    5   20      4.83      0.00
    0    6   20     11.17      0.00
   -1    7   20      8.84      0.00
   -2    8   20     -5.52      0.00
   -3    9   20     -7.98      0.00
   -4   10   20      1.85      0.00
   -5   11   20     -0.44      0.00
   -6   12   20     -0.13      0.00
   -7   13   20      0.92      0.00
    4    0   20     -4.69      0.00
    3    1   20     -2.00      0.00
    2    2   20     -3.63      0.00
    1    3   20      1.46      0.00
    0    4   20      3.42      0.00
   -1    5   20     -1.37      0.00
   -2    6   20     -1.40      0.00
   -3    7   20      3.95      0.00
   -4    8   20    -10.02      0.00
   -5    9   20     -0.88      0.00
   -6   10   20     -0.48      0.00
   -7   11   20      2.34      0.00
   -8   12   20     -4.46      0.00
   -9   13   20     -3.60      0.00
   13   11   20      3.52      0.00
    2    0   20     -7.95      0.00
    1    1   20     -7.71      0.00
    0    2   20     -6.81      0.00
   -1    3   20      7.20      0.00
   -2    4   20      8.00      0.00
   -3    5   20     -2.39      0.00
   -4    6   20      9.31      0.00
   -5    7   20      0.31      0.00
   -6    8   20      3.13      0.00
[truncated: 294,851 more chars]
